# Supplementary material for: 1-Benzyl-3,5-bis­(2-thienylmethyl­ene)-4-piperidone
Source: Acta Crystallogr Sect E Struct Rep Online. 2009 Sep 5;65(Pt 10):o2310. doi: 10.1107/S1600536809033923 (PMC2970328; doi:10.1107/S1600536809033923)
Supplement: Supplementary file 1 [file e-65-o2310-sup1.cif]

##############################################################################
###                                                                        ###
###        Electronic paper (Acta Crystallographica Section E)             ###
###                                                                        ###
##############################################################################
#                                                                            #
# This CIF contains the data in a paper accepted for publication in Acta     #
# Crystallographica Section E. It conforms to the requirements of Notes      #
# for Authors for Section E, and has been peer reviewed under the auspices   #
# of the IUCr Commission on Journals.                                        #
#                                                                            #
# Full details of the Crystallographic Information File format               #
# are given in the paper "The Crystallographic Information File (CIF):       #
# a New Standard Archive File for Crystallography" by S. R. Hall, F. H.      #
# Allen and I. D. Brown [Acta Cryst. (1991), A47, 655-685].                  #
#                                                                            #
# The current version of the core CIF dictionary is obtainable from          #
# ftp://ftp.iucr.org/pub/cif_core.dic. The current version number is 2.4.    #
#                                                                            #
# Software is freely available for graphical display of the structure(s) in  #
# this CIF.  For information consult the CIF home page http://www.iucr.org/  #
# cif/home.html                                                              #
#                                                                            #
# This file may be used for bona fide research purposes within the           #
# scientific community so long as proper attribution is given to the journal # 
# article from which it was obtained.                                        #
#                                                                            #
##############################################################################
                                             
data_I
_audit_creation_method     SHELXL-97
_chemical_name_systematic
;
1-Benzyl-3,5-bis(2-thienylmethylene)-4-piperidone
;
_chemical_name_common     ?
_chemical_formula_moiety     'C22 H19 N O S2'
_chemical_formula_sum     'C22 H19 N O S2'
_chemical_formula_iupac     'C22 H19 N O S2'
_chemical_formula_weight     377.50
_chemical_melting_point     ?
_symmetry_cell_setting     'triclinic'
_symmetry_space_group_name_H-M     'P -1'
_symmetry_space_group_name_Hall     '-P 1'
loop_
    _symmetry_equiv_pos_as_xyz
    'x, y, z'
    '-x, -y, -z'
_cell_length_a     5.7110(11)
_cell_length_b     9.4072(19)
_cell_length_c     17.338(4)
_cell_angle_alpha     87.82(3)
_cell_angle_beta     87.55(3)
_cell_angle_gamma     81.99(3)
_cell_volume     921.1(3)
_cell_formula_units_Z     2
_cell_measurement_reflns_used     2974
_cell_measurement_theta_min     2.3
_cell_measurement_theta_max     27.4
_cell_measurement_temperature     113(2)
_exptl_crystal_description     Block
_exptl_crystal_colour     Colorless
_exptl_crystal_size_max     0.19
_exptl_crystal_size_mid     0.16
_exptl_crystal_size_min     0.10
_exptl_crystal_density_diffrn     1.361
_exptl_crystal_density_meas     ?
_exptl_crystal_density_method     'not measured'
_exptl_crystal_F_000     396
_exptl_absorpt_coefficient_mu     0.300
_exptl_absorpt_correction_type     multi-scan
_exptl_absorpt_process_details     '(CrystalClear; Rigaku/MSC, 2005)'
_exptl_absorpt_correction_T_min     0.9452
_exptl_absorpt_correction_T_max     0.9706
_exptl_special_details
;
;
_diffrn_ambient_temperature     113(2)
_diffrn_radiation_type     MoK\a
_diffrn_radiation_wavelength     0.71073
_diffrn_radiation_source     'rotating anode'
_diffrn_radiation_monochromator     confocal
_diffrn_measurement_device_type     'Rigaku Saturn CCD area-detector'
_diffrn_measurement_method     '\w and \f'
_diffrn_detector_area_resol_mean     7.31
_diffrn_reflns_number     9377
_diffrn_reflns_av_R_equivalents     0.0313
_diffrn_reflns_av_sigmaI/netI     0.0427
_diffrn_reflns_theta_min     2.19
_diffrn_reflns_theta_max     27.89
_diffrn_reflns_theta_full     27.89
_diffrn_measured_fraction_theta_max     0.981
_diffrn_measured_fraction_theta_full     0.981
_diffrn_reflns_limit_h_min     -7
_diffrn_reflns_limit_h_max     7
_diffrn_reflns_limit_k_min     -11
_diffrn_reflns_limit_k_max     12
_diffrn_reflns_limit_l_min     -22
_diffrn_reflns_limit_l_max     22
_diffrn_standards_number     0
_diffrn_standards_interval_count     0
_diffrn_standards_interval_time     0
_diffrn_standards_decay_%     0
_refine_special_details
;
Refinement of <i>F</i>^2^ against ALL reflections. The weighted <i>R</i>-factor
<i>wR</i> and goodness of fit <i>S</i> are based on <i>F</i>^2^, conventional
<i>R</i>-factors <i>R</i> are based on <i>F</i>, with <i>F</i> set to zero for
negative <i>F</i>^2^. The threshold expression of <i>F</i>^2^ >
\s(<i>F</i>^2^) is used only for calculating <i>R</i>-factors(gt) <i>etc</i>.
and is not relevant to the choice of reflections for refinement.
<i>R</i>-factors based on <i>F</i>^2^ are statistically about twice as large
as those based on <i>F</i>, and <i>R</i>- factors based on ALL data will be
even larger.
;
_reflns_number_total     4321
_reflns_number_gt     3660
_reflns_threshold_expression     I>2\s(I)
_refine_ls_structure_factor_coef     Fsqd
_refine_ls_matrix_type     full
_refine_ls_R_factor_all     0.0461
_refine_ls_R_factor_gt     0.0386
_refine_ls_wR_factor_gt     0.0949
_refine_ls_wR_factor_ref     0.1001
_refine_ls_goodness_of_fit_ref     1.049
_refine_ls_restrained_S_all     1.071
_refine_ls_number_reflns     4321
_refine_ls_number_parameters     268
_refine_ls_number_restraints     58
_refine_ls_hydrogen_treatment     constr
_refine_ls_weighting_scheme     calc
_refine_ls_weighting_details
         'calc w=1/[\s^2^(Fo^2^)+(0.0449P)^2^+0.2715P] where P=(Fo^2^+2Fc^2^)/3'
_atom_sites_solution_hydrogens     geom
_atom_sites_solution_primary     direct
_atom_sites_solution_secondary     difmap
_refine_ls_shift/su_max     0.002
_refine_ls_shift/su_mean     0.000
_refine_diff_density_max     0.326
_refine_diff_density_min     -0.233
_refine_ls_extinction_method     'SHELXL97 (Sheldrick, 2008)'
_refine_ls_extinction_coef     0.062(7)
_refine_ls_extinction_expression
                                  'Fc^*^=kFc[1+0.001xFc^2^\l^3^/sin(2\q)]^-1/4^'
loop_
    _atom_type_symbol
    _atom_type_description
    _atom_type_scat_dispersion_real
    _atom_type_scat_dispersion_imag
    _atom_type_scat_source
    'C' 'C' 0.0033 0.0016
                         'International Tables Vol C Tables 4.2.6.8 and 6.1.1.4'
    'H' 'H' 0.0000 0.0000
                         'International Tables Vol C Tables 4.2.6.8 and 6.1.1.4'
    'N' 'N' 0.0061 0.0033
                         'International Tables Vol C Tables 4.2.6.8 and 6.1.1.4'
    'O' 'O' 0.0106 0.0060
                         'International Tables Vol C Tables 4.2.6.8 and 6.1.1.4'
    'S' 'S' 0.1246 0.1234
                         'International Tables Vol C Tables 4.2.6.8 and 6.1.1.4'
_computing_data_collection     'Crystalclear (Rigaku/MSC, 2005)'
_computing_cell_refinement     'Crystalclear (Rigaku/MSC, 2005)'
_computing_data_reduction     'Crystalclear (Rigaku/MSC, 2005)'
_computing_structure_solution     'SHELXS97 (Sheldrick, 2008)'
_computing_structure_refinement     'SHELXL97 (Sheldrick, 2008)'
_computing_molecular_graphics     'SHELXTL (Sheldrick, 2008)'
_computing_publication_material     'CrystalStructure (Rigaku/MSC, 2005)'
loop_
    _atom_site_type_symbol
    _atom_site_label
    _atom_site_fract_x
    _atom_site_fract_y
    _atom_site_fract_z
    _atom_site_U_iso_or_equiv
    _atom_site_adp_type
    _atom_site_calc_flag
    _atom_site_refinement_flags
    _atom_site_occupancy
    _atom_site_disorder_assembly
    _atom_site_disorder_group
    O O1 0.10269(17) 1.04217(11) 0.40042(6) 0.0258(2) Uani d . 1 A .
    N N1 0.6906(2) 0.83369(11) 0.29936(6) 0.0179(2) Uani d . 1 A .
    S S1 0.62468(11) 1.24588(7) 0.15845(4) 0.02485(18) Uani d PD 0.757(2) A 1
    C C1 0.5420(7) 1.3962(7) 0.1016(3) 0.0266(8) Uani d PD 0.757(2) A 1
    H H1 0.6425 1.4337 0.0632 0.032 Uiso calc PR 0.757(2) A 1
    C C2 0.3140(7) 1.4554(5) 0.1182(4) 0.0254(7) Uani d PD 0.757(2) A 1
    H H2 0.2357 1.5379 0.0920 0.031 Uiso calc PR 0.757(2) A 1
    C C3 0.2069(10) 1.3777(7) 0.1801(4) 0.0271(8) Uani d PD 0.757(2) A 1
    H H3 0.0490 1.4040 0.1993 0.033 Uiso calc PR 0.757(2) A 1
    C C4 0.3533(11) 1.2632(9) 0.2086(6) 0.0188(9) Uani d PD 0.757(2) A 1
    S S1' 0.1590(8) 1.4029(5) 0.1772(3) 0.0271(8) Uani d PD 0.243(2) A 2
    C C1' 0.351(2) 1.4701(19) 0.1149(13) 0.0254(7) Uani d PD 0.243(2) A 2
    H H1' 0.3151 1.5556 0.0842 0.031 Uiso calc PR 0.243(2) A 2
    C C2' 0.563(3) 1.388(2) 0.1139(13) 0.0266(8) Uani d PD 0.243(2) A 2
    H H2' 0.6929 1.4068 0.0808 0.032 Uiso calc PR 0.243(2) A 2
    C C3' 0.5729(16) 1.2660(11) 0.1688(6) 0.02485(18) Uani d PD 0.243(2) A 2
    H H3' 0.7127 1.2021 0.1794 0.030 Uiso calc PR 0.243(2) A 2
    C C4' 0.357(3) 1.255(3) 0.2029(19) 0.0188(9) Uani d PD 0.243(2) A 2
    C C5 0.2893(2) 1.17132(14) 0.27215(8) 0.0193(3) Uani d D 1 . .
    H H5 0.1337 1.1968 0.2935 0.023 Uiso calc R 1 A 1
    C C6 0.4133(2) 1.05527(14) 0.30644(7) 0.0178(3) Uani d . 1 A .
    C C7 0.3030(2) 0.99300(14) 0.37716(8) 0.0187(3) Uani d . 1 . .
    C C8 0.4454(2) 0.87146(14) 0.41855(7) 0.0182(3) Uani d . 1 A .
    C C9 0.6814(2) 0.81022(14) 0.38344(7) 0.0190(3) Uani d . 1 . .
    H H9A 0.8074 0.8558 0.4061 0.023 Uiso calc R 1 A .
    H H9B 0.7113 0.7059 0.3960 0.023 Uiso calc R 1 . .
    C C10 0.6555(2) 0.98827(14) 0.27952(8) 0.0198(3) Uani d . 1 . .
    H H10A 0.6743 1.0031 0.2229 0.024 Uiso calc R 1 A .
    H H10B 0.7767 1.0351 0.3041 0.024 Uiso calc R 1 . .
    C C11 0.3543(2) 0.82590(14) 0.48683(7) 0.0197(3) Uani d D 1 . .
    H H11 0.2046 0.8765 0.5019 0.024 Uiso calc R 1 A 1
    S S2 0.7205(3) 0.61663(12) 0.53477(8) 0.0240(2) Uani d PD 0.5857(19) A 1
    C C12 0.445(3) 0.716(4) 0.5395(19) 0.0203(8) Uani d PD 0.5857(19) A 1
    C C13 0.3181(9) 0.6735(6) 0.6021(3) 0.0232(3) Uani d PD 0.5857(19) A 1
    H H13 0.1606 0.7155 0.6145 0.028 Uiso calc PR 0.5857(19) A 1
    C C14 0.4430(6) 0.5605(3) 0.64780(19) 0.0247(7) Uani d PD 0.5857(19) A 1
    H H14 0.3802 0.5200 0.6939 0.030 Uiso calc PR 0.5857(19) A 1
    C C15 0.6667(8) 0.5177(7) 0.6164(4) 0.0290(11) Uani d PD 0.5857(19) A 1
    H H15 0.7766 0.4427 0.6375 0.035 Uiso calc PR 0.5857(19) A 1
    S S2' 0.3013(3) 0.64625(16) 0.61623(9) 0.0232(3) Uani d PD 0.4143(19) A 2
    C C12' 0.469(4) 0.710(6) 0.540(3) 0.0203(8) Uani d PD 0.4143(19) A 2
    C C13' 0.6958(16) 0.6399(9) 0.5400(5) 0.0240(2) Uani d PD 0.4143(19) A 2
    H H13' 0.8182 0.6600 0.5041 0.029 Uiso calc PR 0.4143(19) A 2
    C C14' 0.7256(14) 0.5307(11) 0.6014(6) 0.0290(11) Uani d PD 0.4143(19) A 2
    H H14' 0.8709 0.4704 0.6095 0.035 Uiso calc PR 0.4143(19) A 2
    C C15' 0.5303(10) 0.5224(5) 0.6456(3) 0.0247(7) Uani d PD 0.4143(19) A 2
    H H15' 0.5202 0.4562 0.6880 0.030 Uiso calc PR 0.4143(19) A 2
    C C16 0.9204(2) 0.76582(15) 0.26799(8) 0.0215(3) Uani d . 1 . .
    H H16A 0.9432 0.6628 0.2840 0.026 Uiso calc R 1 A .
    H H16B 1.0479 0.8110 0.2900 0.026 Uiso calc R 1 . .
    C C17 0.9401(2) 0.77921(14) 0.18092(8) 0.0196(3) Uani d . 1 A .
    C C18 1.1212(3) 0.84215(15) 0.14380(9) 0.0267(3) Uani d . 1 . .
    H H18 1.2351 0.8780 0.1734 0.032 Uiso calc R 1 A .
    C C19 1.1376(3) 0.85323(17) 0.06335(9) 0.0342(4) Uani d . 1 A .
    H H19 1.2626 0.8962 0.0383 0.041 Uiso calc R 1 . .
    C C20 0.9723(3) 0.80178(18) 0.02021(9) 0.0355(4) Uani d . 1 . .
    H H20 0.9831 0.8093 -0.0346 0.043 Uiso calc R 1 A .
    C C21 0.7906(3) 0.73904(18) 0.05690(9) 0.0329(4) Uani d . 1 A .
    H H21 0.6764 0.7038 0.0272 0.039 Uiso calc R 1 . .
    C C22 0.7747(3) 0.72757(16) 0.13676(8) 0.0251(3) Uani d . 1 . .
    H H22 0.6499 0.6841 0.1616 0.030 Uiso calc R 1 A .
loop_
    _atom_site_aniso_label
    _atom_site_aniso_U_11
    _atom_site_aniso_U_22
    _atom_site_aniso_U_33
    _atom_site_aniso_U_12
    _atom_site_aniso_U_13
    _atom_site_aniso_U_23
    O1 0.0185(5) 0.0275(5) 0.0292(5) 0.0011(4) 0.0057(4) 0.0033(4)
    N1 0.0179(6) 0.0160(5) 0.0182(5) 0.0023(4) 0.0023(4) 0.0001(4)
    S1 0.0206(4) 0.0249(3) 0.0266(3) 0.0014(2) 0.0062(2) 0.0067(2)
    C1 0.0339(12) 0.0242(11) 0.021(2) -0.0028(9) 0.0019(13) 0.0046(10)
    C2 0.0331(16) 0.0182(13) 0.0241(10) -0.0003(12) -0.0031(13) 0.0014(8)
    C3 0.0295(19) 0.0229(17) 0.0278(7) 0.0002(12) -0.0064(11) 0.0057(9)
    C4 0.0208(7) 0.0175(12) 0.0176(17) -0.0004(6) -0.0005(6) -0.0038(13)
    S1' 0.0295(19) 0.0229(17) 0.0278(7) 0.0002(12) -0.0064(11) 0.0057(9)
    C1' 0.0331(16) 0.0182(13) 0.0241(10) -0.0003(12) -0.0031(13) 0.0014(8)
    C2' 0.0339(12) 0.0242(11) 0.021(2) -0.0028(9) 0.0019(13) 0.0046(10)
    C3' 0.0206(4) 0.0249(3) 0.0266(3) 0.0014(2) 0.0062(2) 0.0067(2)
    C4' 0.0208(7) 0.0175(12) 0.0176(17) -0.0004(6) -0.0005(6) -0.0038(13)
    C5 0.0174(6) 0.0186(6) 0.0218(6) -0.0022(5) 0.0005(5) -0.0015(5)
    C6 0.0170(6) 0.0171(6) 0.0194(6) -0.0029(5) 0.0005(5) -0.0030(5)
    C7 0.0178(6) 0.0168(6) 0.0214(6) -0.0023(5) 0.0001(5) -0.0029(5)
    C8 0.0185(7) 0.0174(6) 0.0193(6) -0.0036(5) -0.0007(5) -0.0032(5)
    C9 0.0182(6) 0.0192(6) 0.0187(6) -0.0002(5) -0.0001(5) 0.0006(5)
    C10 0.0192(7) 0.0173(6) 0.0216(6) 0.0005(5) 0.0025(5) 0.0014(5)
    C11 0.0202(7) 0.0189(6) 0.0202(6) -0.0031(5) 0.0001(5) -0.0030(5)
    S2 0.0215(5) 0.0240(5) 0.0242(4) 0.0047(3) -0.0041(3) 0.0019(3)
    C12 0.025(3) 0.019(2) 0.0171(7) -0.004(3) -0.002(3) -0.0014(8)
    C13 0.0233(5) 0.0290(7) 0.0169(7) -0.0053(4) 0.0021(4) 0.0048(4)
    C14 0.035(2) 0.0210(17) 0.0186(8) -0.0037(13) -0.0021(14) 0.0007(11)
    C15 0.041(3) 0.0247(15) 0.021(3) 0.000(2) -0.010(2) 0.0045(12)
    S2' 0.0233(5) 0.0290(7) 0.0169(7) -0.0053(4) 0.0021(4) 0.0048(4)
    C12' 0.025(3) 0.019(2) 0.0171(7) -0.004(3) -0.002(3) -0.0014(8)
    C13' 0.0215(5) 0.0240(5) 0.0242(4) 0.0047(3) -0.0041(3) 0.0019(3)
    C14' 0.041(3) 0.0247(15) 0.021(3) 0.000(2) -0.010(2) 0.0045(12)
    C15' 0.035(2) 0.0210(17) 0.0186(8) -0.0037(13) -0.0021(14) 0.0007(11)
    C16 0.0192(7) 0.0220(6) 0.0215(7) 0.0042(5) -0.0006(5) -0.0021(5)
    C17 0.0187(7) 0.0162(6) 0.0218(6) 0.0047(5) 0.0023(5) -0.0008(5)
    C18 0.0243(7) 0.0219(7) 0.0327(8) -0.0012(6) 0.0043(6) -0.0001(6)
    C19 0.0343(9) 0.0281(8) 0.0359(9) 0.0034(7) 0.0152(7) 0.0090(6)
    C20 0.0445(10) 0.0348(8) 0.0204(7) 0.0153(7) 0.0056(7) 0.0043(6)
    C21 0.0342(9) 0.0361(8) 0.0257(7) 0.0073(7) -0.0061(6) -0.0059(6)
    C22 0.0225(7) 0.0264(7) 0.0252(7) 0.0002(6) 0.0018(5) -0.0024(6)
_geom_special_details
;
All e.s.d.'s (except the e.s.d. in the dihedral angle between two l.s. planes)
are estimated using the full covariance matrix. The cell e.s.d.'s are taken
into account individually in the estimation of e.s.d.'s in distances, angles
and torsion angles; correlations between e.s.d.'s in cell parameters are only
used when they are defined by crystal symmetry. An approximate (isotropic)
treatment of cell e.s.d.'s is used for estimating e.s.d.'s involving l.s.
planes.
;
loop_
    _geom_bond_atom_site_label_1
    _geom_bond_atom_site_label_2
    _geom_bond_site_symmetry_2
    _geom_bond_distance
    _geom_bond_publ_flag
    O1 C7 . 1.2301(17) y
    N1 C9 . 1.4659(16) ?
    N1 C16 . 1.4688(17) y
    N1 C10 . 1.4696(16) ?
    S1 C1 . 1.715(3) ?
    S1 C4 . 1.735(3) ?
    C1 C2 . 1.366(4) ?
    C1 H1 . 0.9500 ?
    C2 C3 . 1.439(6) ?
    C2 H2 . 0.9500 ?
    C3 C4 . 1.359(5) ?
    C3 H3 . 0.9500 ?
    C4 C5 . 1.441(3) ?
    S1' C1' . 1.677(9) ?
    S1' C4' . 1.720(9) ?
    C1' C2' . 1.342(9) ?
    C1' H1' . 0.9500 ?
    C2' C3' . 1.458(8) ?
    C2' H2' . 0.9500 ?
    C3' C4' . 1.361(9) ?
    C3' H3' . 0.9500 ?
    C4' C5 . 1.479(9) ?
    C5 C6 . 1.3484(19) ?
    C5 H5 . 0.9500 ?
    C6 C7 . 1.4917(18) ?
    C6 C10 . 1.5007(18) ?
    C7 C8 . 1.4870(18) ?
    C8 C11 . 1.3515(19) y
    C8 C9 . 1.5031(18) ?
    C9 H9A . 0.9900 ?
    C9 H9B . 0.9900 ?
    C10 H10A . 0.9900 ?
    C10 H10B . 0.9900 ?
    C11 C12 . 1.413(4) ?
    C11 C12' . 1.497(5) ?
    C11 H11 . 0.9500 ?
    S2 C15 . 1.704(4) ?
    S2 C12 . 1.716(6) ?
    C12 C13 . 1.355(6) ?
    C13 C14 . 1.428(5) ?
    C13 H13 . 0.9500 ?
    C14 C15 . 1.381(5) ?
    C14 H14 . 0.9500 ?
    C15 H15 . 0.9500 ?
    S2' C15' . 1.707(5) ?
    S2' C12' . 1.735(7) ?
    C12' C13' . 1.372(8) ?
    C13' C14' . 1.450(7) ?
    C13' H13' . 0.9500 ?
    C14' C15' . 1.336(6) ?
    C14' H14' . 0.9500 ?
    C15' H15' . 0.9500 ?
    C16 C17 . 1.5108(18) ?
    C16 H16A . 0.9900 ?
    C16 H16B . 0.9900 ?
    C17 C18 . 1.385(2) ?
    C17 C22 . 1.390(2) ?
    C18 C19 . 1.395(2) ?
    C18 H18 . 0.9500 ?
    C19 C20 . 1.378(3) ?
    C19 H19 . 0.9500 ?
    C20 C21 . 1.384(3) ?
    C20 H20 . 0.9500 ?
    C21 C22 . 1.385(2) ?
    C21 H21 . 0.9500 ?
    C22 H22 . 0.9500 ?
loop_
    _geom_angle_atom_site_label_1
    _geom_angle_atom_site_label_2
    _geom_angle_atom_site_label_3
    _geom_angle_site_symmetry_1
    _geom_angle_site_symmetry_3
    _geom_angle
    _geom_angle_publ_flag
    C9 N1 C16 . . 109.11(10) y
    C9 N1 C10 . . 110.22(10) y
    C16 N1 C10 . . 110.54(11) ?
    C1 S1 C4 . . 92.37(16) y
    C2 C1 S1 . . 111.8(2) ?
    C2 C1 H1 . . 124.1 ?
    S1 C1 H1 . . 124.1 ?
    C1 C2 C3 . . 111.8(3) ?
    C1 C2 H2 . . 124.1 ?
    C3 C2 H2 . . 124.1 ?
    C4 C3 C2 . . 113.5(4) ?
    C4 C3 H3 . . 123.3 ?
    C2 C3 H3 . . 123.3 ?
    C3 C4 C5 . . 123.9(4) ?
    C3 C4 S1 . . 110.5(3) ?
    C5 C4 S1 . . 125.6(2) ?
    C1' S1' C4' . . 93.9(4) ?
    C2' C1' S1' . . 111.4(5) ?
    C2' C1' H1' . . 124.3 ?
    S1' C1' H1' . . 124.3 ?
    C1' C2' C3' . . 112.9(6) ?
    C1' C2' H2' . . 123.5 ?
    C3' C2' H2' . . 123.5 ?
    C4' C3' C2' . . 111.5(6) ?
    C4' C3' H3' . . 124.3 ?
    C2' C3' H3' . . 124.3 ?
    C3' C4' C5 . . 130.6(14) ?
    C3' C4' S1' . . 109.9(6) ?
    C5 C4' S1' . . 116.2(8) ?
    C6 C5 C4 . . 130.75(18) y
    C6 C5 C4' . . 128.6(4) ?
    C6 C5 H5 . . 114.6 ?
    C4 C5 H5 . . 114.6 ?
    C4' C5 H5 . . 116.6 ?
    C5 C6 C7 . . 117.13(12) ?
    C5 C6 C10 . . 124.42(12) ?
    C7 C6 C10 . . 118.43(11) ?
    O1 C7 C8 . . 121.69(12) ?
    O1 C7 C6 . . 120.77(12) ?
    C8 C7 C6 . . 117.54(11) ?
    C11 C8 C7 . . 117.02(12) ?
    C11 C8 C9 . . 124.41(12) ?
    C7 C8 C9 . . 118.55(11) ?
    N1 C9 C8 . . 111.58(11) ?
    N1 C9 H9A . . 109.3 ?
    C8 C9 H9A . . 109.3 ?
    N1 C9 H9B . . 109.3 ?
    C8 C9 H9B . . 109.3 ?
    H9A C9 H9B . . 108.0 ?
    N1 C10 C6 . . 110.42(11) ?
    N1 C10 H10A . . 109.6 ?
    C6 C10 H10A . . 109.6 ?
    N1 C10 H10B . . 109.6 ?
    C6 C10 H10B . . 109.6 ?
    H10A C10 H10B . . 108.1 ?
    C8 C11 C12 . . 130.8(5) ?
    C8 C11 C12' . . 126.7(6) ?
    C8 C11 H11 . . 114.6 ?
    C12 C11 H11 . . 114.6 ?
    C12' C11 H11 . . 118.6 ?
    C15 S2 C12 . . 92.9(2) ?
    C13 C12 C11 . . 123.1(5) ?
    C13 C12 S2 . . 110.5(3) ?
    C11 C12 S2 . . 126.4(4) ?
    C12 C13 C14 . . 114.0(4) ?
    C12 C13 H13 . . 123.0 ?
    C14 C13 H13 . . 123.0 ?
    C15 C14 C13 . . 111.2(3) ?
    C15 C14 H14 . . 124.4 ?
    C13 C14 H14 . . 124.4 ?
    C14 C15 S2 . . 111.3(3) ?
    C14 C15 H15 . . 124.3 ?
    S2 C15 H15 . . 124.3 ?
    C15' S2' C12' . . 93.0(3) ?
    C13' C12' C11 . . 130.6(6) ?
    C13' C12' S2' . . 110.3(4) ?
    C11 C12' S2' . . 119.1(5) ?
    C12' C13' C14' . . 111.5(5) ?
    C12' C13' H13' . . 124.2 ?
    C14' C13' H13' . . 124.2 ?
    C15' C14' C13' . . 114.0(5) ?
    C15' C14' H14' . . 123.0 ?
    C13' C14' H14' . . 123.0 ?
    C14' C15' S2' . . 111.3(4) ?
    C14' C15' H15' . . 124.4 ?
    S2' C15' H15' . . 124.4 ?
    N1 C16 C17 . . 112.48(11) ?
    N1 C16 H16A . . 109.1 ?
    C17 C16 H16A . . 109.1 ?
    N1 C16 H16B . . 109.1 ?
    C17 C16 H16B . . 109.1 ?
    H16A C16 H16B . . 107.8 ?
    C18 C17 C22 . . 118.98(13) ?
    C18 C17 C16 . . 121.17(13) ?
    C22 C17 C16 . . 119.85(13) ?
    C17 C18 C19 . . 120.50(15) ?
    C17 C18 H18 . . 119.8 ?
    C19 C18 H18 . . 119.8 ?
    C20 C19 C18 . . 119.98(15) ?
    C20 C19 H19 . . 120.0 ?
    C18 C19 H19 . . 120.0 ?
    C19 C20 C21 . . 119.85(14) ?
    C19 C20 H20 . . 120.1 ?
    C21 C20 H20 . . 120.1 ?
    C20 C21 C22 . . 120.19(16) ?
    C20 C21 H21 . . 119.9 ?
    C22 C21 H21 . . 119.9 ?
    C21 C22 C17 . . 120.50(15) ?
    C21 C22 H22 . . 119.7 ?
    C17 C22 H22 . . 119.7 ?
loop_
    _geom_torsion_atom_site_label_1
    _geom_torsion_atom_site_label_2
    _geom_torsion_atom_site_label_3
    _geom_torsion_atom_site_label_4
    _geom_torsion_site_symmetry_1
    _geom_torsion_site_symmetry_2
    _geom_torsion_site_symmetry_3
    _geom_torsion_site_symmetry_4
    _geom_torsion
    _geom_torsion_publ_flag
    C4 S1 C1 C2 . . . . -1.8(8) y
    S1 C1 C2 C3 . . . . 1.4(9) ?
    C1 C2 C3 C4 . . . . -0.1(12) ?
    C2 C3 C4 C5 . . . . 178.1(10) ?
    C2 C3 C4 S1 . . . . -1.2(13) ?
    C1 S1 C4 C3 . . . . 1.7(10) ?
    C1 S1 C4 C5 . . . . -177.6(10) ?
    C4' S1' C1' C2' . . . . -2(3) ?
    S1' C1' C2' C3' . . . . -2(3) ?
    C1' C2' C3' C4' . . . . 6(4) ?
    C2' C3' C4' C5 . . . . -166(3) ?
    C2' C3' C4' S1' . . . . -7(4) ?
    C1' S1' C4' C3' . . . . 5(3) ?
    C1' S1' C4' C5 . . . . 167(3) ?
    C3 C4 C5 C6 . . . . -180.0(8) ?
    S1 C4 C5 C6 . . . . -0.7(15) y
    C3 C4 C5 C4' . . . . 117(16) ?
    S1 C4 C5 C4' . . . . -64(14) ?
    C3' C4' C5 C6 . . . . -20(6) ?
    S1' C4' C5 C6 . . . . -177.4(12) ?
    C3' C4' C5 C4 . . . . 100(18) ?
    S1' C4' C5 C4 . . . . -57(12) ?
    C4 C5 C6 C7 . . . . 173.6(8) ?
    C4' C5 C6 C7 . . . . 179(2) ?
    C4 C5 C6 C10 . . . . -4.6(8) ?
    C4' C5 C6 C10 . . . . 1(2) ?
    C5 C6 C7 O1 . . . . 3.41(19) ?
    C10 C6 C7 O1 . . . . -178.32(12) ?
    C5 C6 C7 C8 . . . . -175.80(12) ?
    C10 C6 C7 C8 . . . . 2.48(18) ?
    O1 C7 C8 C11 . . . . -6.0(2) ?
    C6 C7 C8 C11 . . . . 173.18(12) ?
    O1 C7 C8 C9 . . . . 175.57(12) ?
    C6 C7 C8 C9 . . . . -5.24(18) ?
    C16 N1 C9 C8 . . . . -177.33(11) ?
    C10 N1 C9 C8 . . . . 61.11(15) ?
    C11 C8 C9 N1 . . . . 155.81(13) ?
    C7 C8 C9 N1 . . . . -25.90(16) ?
    C9 N1 C10 C6 . . . . -63.56(14) ?
    C16 N1 C10 C6 . . . . 175.74(11) ?
    C5 C6 C10 N1 . . . . -150.83(13) ?
    C7 C6 C10 N1 . . . . 31.04(16) ?
    C7 C8 C11 C12 . . . . -180(3) ?
    C9 C8 C11 C12 . . . . -1(3) ?
    C7 C8 C11 C12' . . . . -177(4) ?
    C9 C8 C11 C12' . . . . 1(4) ?
    C8 C11 C12 C13 . . . . -173(2) ?
    C8 C11 C12 S2 . . . . 7(6) ?
    C15 S2 C12 C13 . . . . 0(3) ?
    C15 S2 C12 C11 . . . . -179(4) ?
    C11 C12 C13 C14 . . . . -180(3) ?
    S2 C12 C13 C14 . . . . 0(4) ?
    C12 C13 C14 C15 . . . . -1(3) ?
    C13 C14 C15 S2 . . . . 1.3(7) ?
    C12 S2 C15 C14 . . . . -0.9(19) ?
    C8 C11 C12' C13' . . . . 11(9) ?
    C8 C11 C12' S2' . . . . -169(2) ?
    C15' S2' C12' C13' . . . . -2(5) ?
    C15' S2' C12' C11 . . . . 178(5) ?
    C11 C12' C13' C14' . . . . -178(6) ?
    S2' C12' C13' C14' . . . . 2(5) ?
    C12' C13' C14' C15' . . . . -1(4) ?
    C13' C14' C15' S2' . . . . -0.4(13) ?
    C12' S2' C15' C14' . . . . 1(3) ?
    C9 N1 C16 C17 . . . . 177.35(11) ?
    C10 N1 C16 C17 . . . . -61.29(15) ?
    N1 C16 C17 C18 . . . . 123.42(14) ?
    N1 C16 C17 C22 . . . . -56.69(16) ?
    C22 C17 C18 C19 . . . . -0.1(2) ?
    C16 C17 C18 C19 . . . . 179.75(12) ?
    C17 C18 C19 C20 . . . . 0.2(2) ?
    C18 C19 C20 C21 . . . . -0.1(2) ?
    C19 C20 C21 C22 . . . . -0.1(2) ?
    C20 C21 C22 C17 . . . . 0.2(2) ?
    C18 C17 C22 C21 . . . . -0.1(2) ?
    C16 C17 C22 C21 . . . . -179.98(13) ?
loop_
    _geom_hbond_atom_site_label_D
    _geom_hbond_atom_site_label_H
    _geom_hbond_atom_site_label_A
    _geom_hbond_site_symmetry_A
    _geom_hbond_distance_DH
    _geom_hbond_distance_HA
    _geom_hbond_distance_DA
    _geom_hbond_angle_DHA
    C9 H9A O1 1_655 0.99 2.59 3.4946(18) 151
    C10 H10B O1 1_655 0.99 2.56 3.4747(18) 153
    C11 H11 O1 2_576 0.95 2.45 3.319(2) 153
    C13 H13 O1 2_576 0.95 2.56 3.338(6) 140
    C2 H2 Cg6 1_465 0.95 2.68 3.520(5) 148
data_global
_journal_date_recd_electronic     2009-07-30
_journal_date_accepted     2009-08-25
_journal_name_full     'Acta Crystallographica, Section E'
_journal_year     2009
_journal_volume     65
_journal_issue     10
_journal_page_first     o2310
_journal_page_last     o2310
_journal_paper_category     QO
_journal_coeditor_code     BG2287
_publ_contact_author_name     'Ju-feng Sun'
_publ_contact_author_address
;
Binzhou Medical University
Yantai 264003
People's Republic of China
;
_publ_contact_author_email     sjf.xzy@163.com
_publ_contact_author_fax     '8635 691 3718'
_publ_contact_author_phone     '8635 691 3406'
_publ_section_title
;
1-Benzyl-3,5-bis(2-thienylmethylene)-4-piperidone
;
loop_
    _publ_author_name
    _publ_author_address
    'Ju-feng Sun'
;
Binzhou Medical College
Yantai 264003
People's Republic of China
;
    'Hong-juan Li'
;
Binzhou Medical College
Yantai 264003
People's Republic of China
;
