# Supplementary material for: 1-Benzyl-3,5-bis­(2-thienylmethyl­ene)-4-piperidone
Source: Acta Crystallogr Sect E Struct Rep Online. 2009 Sep 5;65(Pt 10):o2310. doi: 10.1107/S1600536809033923 (PMC2970328; doi:10.1107/S1600536809033923)
Supplement: Supplementary file 2 [file e-65-o2310-Isup2.hkl]

# 
# h,k,l, Fc-squared, Fo-squared, sigma(Fo-squared) and status flag 
# 
data_I
_shelx_title ' r90520e in P-1' 
_shelx_refln_list_code          4 
_shelx_F_calc_maximum       61.93 
_exptl_crystal_F_000       396.00 
_reflns_d_resolution_high  0.7597 
 
loop_ 
 _symmetry_equiv_pos_as_xyz 
 'x, y, z' 
 '-x, -y, -z' 
 
_cell_length_a     5.7110 
_cell_length_b     9.4072 
_cell_length_c    17.3381 
_cell_angle_alpha  87.817 
_cell_angle_beta   87.553 
_cell_angle_gamma  81.989 
 
_shelx_F_squared_multiplier     1.000 
 
loop_ 
 _refln_index_h 
 _refln_index_k 
 _refln_index_l 
 _refln_F_squared_calc 
 _refln_F_squared_meas 
 _refln_F_squared_sigma 
 _refln_observed_status 
   1   0   0     2404.70     2551.65     52.46 o 
   2   0   0     2061.58     1959.35     48.66 o 
   3   0   0     1582.78     1571.57     28.68 o 
   4   0   0      178.86      203.89      5.60 o 
   5   0   0      344.39      329.28     10.13 o 
   6   0   0        6.05        2.50      1.39 o 
   7   0   0        8.41        8.02      2.80 o 
  -7   1   0        3.79        3.07      1.72 o 
  -6   1   0        0.81        0.64      1.25 o 
  -5   1   0       99.84      105.48      6.51 o 
  -4   1   0       10.32        9.36      1.43 o 
  -3   1   0      523.27      544.49      8.77 o 
  -2   1   0     1483.65     1460.88     17.72 o 
   0   1   0      101.55       94.32      1.20 o 
   1   1   0      247.62      233.83      3.64 o 
   2   1   0      203.21      191.79      2.40 o 
   3   1   0      956.58      961.68     25.42 o 
   4   1   0     1433.01     1456.25     52.35 o 
   5   1   0      112.00       96.86      6.90 o 
   6   1   0       13.13       10.28      2.45 o 
   7   1   0       30.35       24.63      7.05 o 
  -7   2   0      174.72      181.14     11.13 o 
  -6   2   0        1.58        0.44      2.23 o 
  -5   2   0       11.01       15.12      4.05 o 
  -4   2   0      199.01      221.84      6.73 o 
  -3   2   0       12.12        9.09      2.74 o 
  -2   2   0      325.28      356.09     11.90 o 
  -1   2   0      697.20      682.71     12.01 o 
   1   2   0        8.49        9.63      0.54 o 
   2   2   0      420.16      427.20      5.63 o 
   3   2   0      492.53      487.16     22.04 o 
   4   2   0       46.47       38.79      2.48 o 
   5   2   0      151.60      159.65     11.75 o 
   6   2   0        9.68       12.94      4.15 o 
   7   2   0       14.32       11.54      4.40 o 
  -6   3   0       19.45       17.98      4.55 o 
  -5   3   0       97.40       91.04      4.23 o 
  -4   3   0       23.43       21.19      4.40 o 
  -3   3   0        0.19        0.58      0.63 o 
  -2   3   0      917.79      921.18     14.49 o 
  -1   3   0       31.74       32.05      1.06 o 
   0   3   0      222.29      223.07      2.98 o 
   1   3   0      286.50      275.35      9.65 o 
   2   3   0       31.73       47.71      1.76 o 
   3   3   0       43.80       42.33      2.22 o 
   4   3   0       45.52       42.48      2.30 o 
   5   3   0       93.26      101.67      8.57 o 
   6   3   0        8.55       10.42      3.64 o 
   7   3   0       59.11       59.36      5.68 o 
  -6   4   0       22.82       18.42      4.56 o 
  -5   4   0       48.75       43.82      1.62 o 
  -4   4   0     1058.33     1073.14     42.31 o 
  -3   4   0      916.31      903.07     49.07 o 
  -2   4   0      416.92      430.44     18.52 o 
  -1   4   0      249.38      260.96      7.42 o 
   0   4   0      304.44      346.23     15.64 o 
   1   4   0       25.61       31.31      0.87 o 
   2   4   0        6.86        3.80      1.20 o 
   3   4   0       12.70       12.88      2.97 o 
   4   4   0        6.98        4.98      1.48 o 
   5   4   0      208.89      206.92     12.31 o 
   6   4   0       77.70       88.87      5.33 o 
   7   4   0       31.02       29.40     11.77 o 
  -6   5   0        1.17        1.52      0.76 o 
  -5   5   0      107.74      111.72      4.80 o 
  -4   5   0        3.66        3.96      1.26 o 
  -3   5   0      785.56      745.95     13.12 o 
  -2   5   0       92.10       86.89      3.92 o 
  -1   5   0      611.01      678.10     53.40 o 
   0   5   0     1374.66     1447.83     26.51 o 
   1   5   0       25.36       32.90      1.62 o 
   2   5   0      849.77      843.15     21.99 o 
   3   5   0       20.21       16.15      3.93 o 
   4   5   0       27.62       27.37      7.38 o 
   5   5   0      106.34      112.14      5.08 o 
   6   5   0       48.24       45.41      3.32 o 
   7   5   0        3.43        2.11      1.35 o 
  -5   6   0       87.29       94.26      4.50 o 
  -4   6   0       27.90       30.63      2.45 o 
  -3   6   0      650.89      617.30     13.42 o 
  -2   6   0        3.29        1.67      1.08 o 
  -1   6   0      233.62      238.51      7.83 o 
   0   6   0       25.69       26.91      1.96 o 
   1   6   0      168.86      174.51      4.88 o 
   2   6   0      778.69      831.72     28.59 o 
   3   6   0        0.23        0.22      0.99 o 
   4   6   0       30.45       28.02      1.89 o 
   5   6   0      775.20      830.20     22.33 o 
   6   6   0      278.46      281.79     18.97 o 
   7   6   0       60.82       56.43      8.98 o 
  -5   7   0        1.04        0.67      0.79 o 
  -4   7   0        1.78        1.11      0.68 o 
  -3   7   0        5.43        4.45      1.03 o 
  -2   7   0      441.29      435.15     13.25 o 
  -1   7   0       45.31       50.48      2.48 o 
   0   7   0       23.83       31.84      1.43 o 
   1   7   0      127.38      133.09      6.50 o 
   2   7   0      270.38      281.04      6.66 o 
   3   7   0      516.75      542.12     15.35 o 
   4   7   0       12.69        9.81      2.65 o 
   5   7   0        5.11        4.99      3.11 o 
   6   7   0       34.91       20.20      9.95 o 
  -4   8   0        0.12        0.65      0.91 o 
  -3   8   0      116.65      107.20      8.37 o 
  -2   8   0      202.55      195.52      8.75 o 
  -1   8   0        1.95        1.35      0.60 o 
   0   8   0      331.45      338.67      9.48 o 
   1   8   0      263.81      261.70      8.43 o 
   2   8   0       16.77       13.67      3.96 o 
   3   8   0      215.88      215.34     13.84 o 
   4   8   0       20.62       18.28      4.31 o 
   5   8   0       41.33       39.26      6.69 o 
   6   8   0        1.24        1.89      1.76 o 
  -4   9   0        0.13        1.87      0.80 o 
  -3   9   0        0.59        1.64      0.74 o 
  -2   9   0      130.03      131.01      6.24 o 
  -1   9   0        7.42        6.15      1.71 o 
   0   9   0      251.69      252.87     15.63 o 
   1   9   0       26.26       27.15      5.95 o 
   2   9   0       25.19       30.42      2.08 o 
   3   9   0       84.97       73.66      2.31 o 
   4   9   0        0.87        1.21      1.16 o 
   5   9   0       11.36        6.58      2.30 o 
  -3  10   0      113.47      100.98      5.04 o 
  -2  10   0      156.06      153.15      6.85 o 
  -1  10   0      125.04      132.91      5.14 o 
   0  10   0      111.14      107.36      3.85 o 
   1  10   0      278.78      307.81     13.85 o 
   2  10   0       88.73       88.93      3.84 o 
   3  10   0      212.83      205.62      9.38 o 
   4  10   0      108.40      116.68      5.63 o 
   5  10   0        0.38        1.06      1.33 o 
  -2  11   0      212.26      229.19     18.08 o 
  -1  11   0        4.44        6.03      1.63 o 
   0  11   0       42.14       39.06      2.98 o 
   1  11   0      303.93      328.36     13.63 o 
   2  11   0      148.06      158.21      7.75 o 
   3  11   0      111.86      108.47      4.63 o 
   4  11   0        0.02       -0.74      3.31 o 
   0  12   0        6.05        5.55      1.70 o 
   1  12   0        3.00        3.15      2.06 o 
   2  12   0       30.56       23.11      4.04 o 
  -2 -12   1      149.29      168.66     10.16 o 
  -1 -12   1       74.88       77.87      5.07 o 
   0 -12   1        6.86        3.72      1.68 o 
  -4 -11   1      175.55      176.84     10.67 o 
  -3 -11   1      381.50      383.16     21.61 o 
  -2 -11   1        0.04       -0.14      1.50 o 
  -1 -11   1      122.12      127.23      5.74 o 
   0 -11   1       60.05       57.81      3.34 o 
   1 -11   1       57.22       52.20      2.28 o 
   2 -11   1       17.52       14.79      6.55 o 
  -5 -10   1        7.37        4.87      2.22 o 
  -4 -10   1        0.83        1.13      0.96 o 
  -3 -10   1       41.02       30.48      4.31 o 
  -2 -10   1       24.63       17.49      4.21 o 
  -1 -10   1       23.51       23.01      4.58 o 
   0 -10   1      164.78      159.51      4.75 o 
   1 -10   1       33.26       31.05      1.40 o 
   2 -10   1        9.66        5.82      1.44 o 
   3 -10   1       19.45       17.04      4.86 o 
  -5  -9   1        3.40        3.44      1.63 o 
  -4  -9   1       51.69       47.76      3.28 o 
  -3  -9   1      236.48      247.52     14.63 o 
  -2  -9   1       16.19       14.86      3.50 o 
  -1  -9   1      208.97      209.99      9.09 o 
   0  -9   1      124.60      136.25     13.85 o 
   1  -9   1       16.35       17.74      2.97 o 
   2  -9   1       10.41       10.73      2.33 o 
   3  -9   1      358.25      375.37      8.95 o 
   4  -9   1        1.22        2.27      2.48 o 
  -6  -8   1      176.41      187.13      9.32 o 
  -5  -8   1       91.28       82.56      5.98 o 
  -4  -8   1        5.14        5.83      2.01 o 
  -3  -8   1      229.76      212.36     11.58 o 
  -2  -8   1      395.05      421.04     43.01 o 
  -1  -8   1       24.16       26.58      5.55 o 
   0  -8   1        2.89        2.32      0.78 o 
   1  -8   1        7.70        8.29      1.81 o 
   2  -8   1       21.23       21.17      1.30 o 
   3  -8   1       11.77        9.21      1.96 o 
   4  -8   1      290.99      307.49     12.69 o 
  -6  -7   1      106.91      110.71      6.41 o 
  -5  -7   1      103.67      102.49      4.26 o 
  -4  -7   1       98.34       94.36      4.54 o 
  -3  -7   1        0.96        1.62      1.42 o 
  -2  -7   1      140.05      142.40      6.28 o 
  -1  -7   1      146.32      154.42      6.30 o 
   0  -7   1        3.83        3.16      0.67 o 
   1  -7   1      144.67      136.42      6.17 o 
   2  -7   1      857.19      838.58     22.40 o 
   3  -7   1      108.27      113.69      5.63 o 
   4  -7   1       13.21       17.50      3.35 o 
   5  -7   1       58.78       64.58      4.36 o 
  -6  -6   1      185.01      172.82     11.92 o 
  -5  -6   1      272.22      290.04     12.13 o 
  -4  -6   1       11.21        7.59      2.21 o 
  -3  -6   1      162.11      178.60     12.98 o 
  -2  -6   1        0.06        0.71      0.89 o 
  -1  -6   1      982.90      888.12     28.04 o 
   0  -6   1      292.88      342.55     10.96 o 
   1  -6   1        0.26        1.60      0.83 o 
   2  -6   1      131.94      129.33      5.40 o 
   3  -6   1      889.12      845.13     18.72 o 
   4  -6   1       63.28       54.03      2.53 o 
   5  -6   1       50.09       53.62      4.33 o 
  -7  -5   1       18.88       13.20      8.31 o 
  -6  -5   1        1.47       -1.12      2.49 o 
  -5  -5   1      102.55       95.28      9.48 o 
  -4  -5   1      489.41      495.52     15.83 o 
  -3  -5   1       80.14      101.43      4.80 o 
  -2  -5   1     1303.30     1396.40     56.60 o 
  -1  -5   1      450.03      495.30     13.79 o 
   0  -5   1      409.15      450.23     21.27 o 
   1  -5   1      139.82      151.68      4.23 o 
   2  -5   1      899.65      919.64     28.99 o 
   3  -5   1       61.99       60.38      2.96 o 
   4  -5   1      144.42      154.87      6.87 o 
   5  -5   1      228.96      239.99      9.48 o 
   6  -5   1        0.04        1.24      1.22 o 
  -7  -4   1        1.56        2.79      2.16 o 
  -6  -4   1       42.14       32.80     11.41 o 
  -5  -4   1        9.74       11.98      3.39 o 
  -4  -4   1       29.82       30.34      1.58 o 
  -3  -4   1      596.80      590.31     15.90 o 
  -2  -4   1      172.60      181.88      3.97 o 
  -1  -4   1      988.07      942.35     11.93 o 
   0  -4   1     1037.98     1020.26     10.36 o 
   1  -4   1      578.95      593.59      8.53 o 
   2  -4   1       73.10       67.86      2.13 o 
   3  -4   1      394.63      357.09     15.49 o 
   4  -4   1       42.96       31.51      2.67 o 
   5  -4   1        4.19        1.51      1.98 o 
   6  -4   1        2.66        2.77      1.11 o 
  -7  -3   1       29.69       24.56      8.32 o 
  -6  -3   1       16.47       16.78      4.32 o 
  -5  -3   1      238.47      268.83     15.91 o 
  -4  -3   1      161.05      170.40     10.00 o 
  -3  -3   1      298.50      337.07     11.33 o 
  -2  -3   1      431.97      438.35      5.63 o 
  -1  -3   1       61.26       61.90      2.62 o 
   0  -3   1       28.20       36.71      1.28 o 
   1  -3   1       73.25       95.15      1.25 o 
   2  -3   1      227.44      240.01      6.31 o 
   3  -3   1      189.90      166.18      5.61 o 
   4  -3   1       34.70       40.54      3.42 o 
   5  -3   1       59.70       63.16      2.43 o 
   6  -3   1        8.77        9.81      2.32 o 
  -7  -2   1        1.13        2.52      1.38 o 
  -6  -2   1        0.06        1.02      1.83 o 
  -5  -2   1       14.34       15.84      4.94 o 
  -4  -2   1      157.62      154.17      9.98 o 
  -3  -2   1      122.57      137.66      9.26 o 
  -2  -2   1      565.02      558.67     10.47 o 
  -1  -2   1     1963.27     1923.10     29.29 o 
   2  -2   1       15.10       17.10      0.53 o 
   3  -2   1      272.20      289.54      8.59 o 
   4  -2   1        3.48        3.86      1.09 o 
   5  -2   1       73.02       77.75      3.49 o 
   6  -2   1       12.10       13.98      3.74 o 
   7  -2   1        4.85        4.38      1.61 o 
  -7  -1   1       19.74       14.10      5.14 o 
  -6  -1   1       79.02       72.02      3.85 o 
  -5  -1   1       15.68        9.98      2.89 o 
  -4  -1   1        4.96        6.61      0.94 o 
  -3  -1   1      775.34      811.45     22.70 o 
  -2  -1   1       98.64       94.30      1.53 o 
  -1  -1   1     2162.92     2235.89     26.59 o 
   0  -1   1        2.02        3.34      0.57 o 
   1  -1   1     1072.33     1043.28     11.60 o 
   2  -1   1      275.33      284.27      4.82 o 
   3  -1   1        1.95        2.99      0.57 o 
   4  -1   1        0.30        0.39      0.33 o 
   5  -1   1        6.14        7.41      2.63 o 
   6  -1   1      208.57      197.39      5.82 o 
   7  -1   1      271.08      260.30     12.43 o 
  -7   0   1      148.31      146.15      7.64 o 
  -6   0   1       95.18       87.65      3.01 o 
  -5   0   1      480.77      455.60     21.76 o 
  -4   0   1      290.96      244.21      5.44 o 
  -3   0   1      557.53      592.34     35.01 o 
  -2   0   1     1690.80     1469.95     21.80 o 
  -1   0   1     2114.06     2053.16     29.94 o 
   2   0   1       44.15       48.01      0.75 o 
   3   0   1      165.91      159.11      6.09 o 
   4   0   1        3.68        4.98      0.80 o 
   5   0   1      630.37      628.35     24.15 o 
   6   0   1      122.64      121.72      4.05 o 
   7   0   1       52.31       50.97      3.74 o 
  -7   1   1       20.22        9.04      3.20 o 
  -6   1   1       19.59       17.88      3.74 o 
  -5   1   1        9.64        8.51      1.94 o 
  -4   1   1       31.22       29.82      2.54 o 
  -3   1   1       41.06       50.08      1.45 o 
  -2   1   1       27.33       19.12      0.71 o 
  -1   1   1     2498.00     2503.59    103.30 o 
   0   1   1      432.77      395.66      3.67 o 
   2   1   1       13.20       11.48      0.35 o 
   3   1   1      362.06      408.22     14.87 o 
   4   1   1      907.02      905.23     61.02 o 
   5   1   1      553.61      560.48     21.77 o 
   6   1   1        7.56        8.01      1.80 o 
   7   1   1        1.66        0.71      0.97 o 
  -7   2   1       12.34       13.41      4.34 o 
  -6   2   1      216.64      211.29      8.21 o 
  -5   2   1        0.71        1.93      1.06 o 
  -4   2   1      110.10       93.96      6.09 o 
  -3   2   1       93.16      110.64      4.88 o 
  -2   2   1      826.58      732.09     11.37 o 
  -1   2   1       12.34        9.79      0.82 o 
   0   2   1      337.49      298.66      3.65 o 
   2   2   1      134.74      155.96      1.95 o 
   3   2   1       25.02       26.75      1.32 o 
   4   2   1        4.91        2.68      2.42 o 
   5   2   1      726.53      784.19     30.49 o 
   6   2   1       48.73       46.82      2.80 o 
   7   2   1       54.59       70.78      3.49 o 
  -6   3   1      197.85      212.66      9.40 o 
  -5   3   1       84.88       82.04      4.07 o 
  -4   3   1      129.24      130.85      4.67 o 
  -3   3   1      155.59      149.06      5.16 o 
  -2   3   1        7.76        9.69      0.78 o 
   1   3   1      194.89      199.82      2.24 o 
   2   3   1      109.10      113.36      3.16 o 
   3   3   1        3.11        1.66      0.48 o 
   4   3   1       88.00       87.98      5.42 o 
   5   3   1      640.69      691.97     39.18 o 
   6   3   1        1.94        0.67      1.29 o 
   7   3   1       83.18       90.06      5.59 o 
  -6   4   1      222.39      223.03      7.54 o 
  -5   4   1       44.34       35.96      5.79 o 
  -4   4   1      304.77      305.78     19.59 o 
  -3   4   1       57.89       56.33      6.85 o 
  -2   4   1     1412.52     1348.17     30.05 o 
  -1   4   1      636.86      598.43     14.43 o 
   0   4   1       24.74       16.11      0.61 o 
   1   4   1      179.01      187.78      5.13 o 
   2   4   1       32.45       38.70      1.97 o 
   3   4   1     1231.19     1280.78     60.18 o 
   4   4   1       27.84       23.52      5.98 o 
   5   4   1       34.90       30.35      5.68 o 
   6   4   1      249.03      263.99     10.87 o 
   7   4   1       62.70       75.90      6.23 o 
  -6   5   1       70.40       76.80     11.40 o 
  -5   5   1       37.33       33.63      5.58 o 
  -4   5   1       87.10       83.21      3.15 o 
  -3   5   1     1314.91     1212.17     29.22 o 
  -2   5   1     1516.02     1602.78     72.83 o 
  -1   5   1      568.35      583.88     15.26 o 
   0   5   1      632.36      647.26     11.96 o 
   1   5   1      254.81      239.79      6.52 o 
   2   5   1       88.22       73.85      3.03 o 
   3   5   1       31.79       32.60      1.90 o 
   4   5   1      655.40      660.38     21.09 o 
   5   5   1        4.97        2.37      1.63 o 
   6   5   1       19.81       16.16      6.83 o 
   7   5   1        0.24        2.52      2.41 o 
  -5   6   1       16.00       14.29      3.08 o 
  -4   6   1        1.22        1.93      0.82 o 
  -3   6   1       36.87       33.17      2.54 o 
  -2   6   1     1002.87      985.26     43.35 o 
   0   6   1     1109.45     1111.04     57.72 o 
   1   6   1      616.76      603.20     36.80 o 
   2   6   1       13.11       13.51      3.30 o 
   3   6   1       81.83       70.71      3.30 o 
   4   6   1       10.25        6.36      2.95 o 
   5   6   1        4.17        4.83      1.95 o 
   6   6   1       94.32      101.08      7.74 o 
   7   6   1       21.23       13.59      4.93 o 
  -5   7   1        1.26        0.80      0.88 o 
  -4   7   1       16.68       13.83      2.82 o 
  -3   7   1       71.26       63.41      2.30 o 
  -2   7   1      700.00      715.54     20.59 o 
  -1   7   1        2.80        2.87      0.82 o 
   0   7   1      194.54      184.31      2.80 o 
   1   7   1       78.47       76.92      5.16 o 
   2   7   1       47.98       49.04      3.10 o 
   3   7   1       39.10       43.74     10.67 o 
   4   7   1      638.10      703.96     30.15 o 
   5   7   1        3.32        5.14      2.12 o 
   6   7   1       86.89       88.10      5.05 o 
  -4   8   1      258.88      266.85     11.17 o 
  -3   8   1       87.78       74.18      5.22 o 
  -2   8   1       75.11       73.50      3.71 o 
  -1   8   1      269.11      283.98     11.71 o 
   0   8   1       30.36       29.28      2.14 o 
   1   8   1       10.08       12.33      2.59 o 
   2   8   1       27.58       30.99      5.65 o 
   3   8   1      149.86      151.27      6.86 o 
   4   8   1        3.01        2.18      1.05 o 
   5   8   1        8.24        7.09      1.88 o 
  -4   9   1        2.47        1.56      1.21 o 
  -3   9   1      259.11      252.72     10.48 o 
  -2   9   1        6.60        8.64      3.65 o 
  -1   9   1       32.70       33.26      1.47 o 
   0   9   1       10.97       11.57      1.79 o 
   1   9   1      273.70      282.11     12.19 o 
   2   9   1       47.27       45.58      2.14 o 
   3   9   1      148.59      150.59      5.42 o 
   4   9   1       37.43       37.07      6.39 o 
   5   9   1       54.62       50.32      4.63 o 
  -3  10   1       19.82       24.25      1.71 o 
  -2  10   1       14.01       11.29      2.34 o 
  -1  10   1       56.14       63.46      3.77 o 
   0  10   1       15.95       10.80      2.23 o 
   1  10   1       10.68        6.39      3.01 o 
   2  10   1      110.46      116.08      4.00 o 
   3  10   1       31.22       21.78      6.08 o 
   4  10   1        0.02       -0.02      1.51 o 
   5  10   1       25.13       18.14      9.16 o 
  -2  11   1       36.12       31.27      3.64 o 
  -1  11   1       46.32       45.34      3.85 o 
   0  11   1        0.75        0.91      0.83 o 
   1  11   1        0.39       -1.02      1.39 o 
   2  11   1        0.01       -0.13      3.05 o 
   3  11   1        3.76        2.71      1.59 o 
   4  11   1       16.42       12.08      4.68 o 
   0  12   1       50.77       57.68      7.62 o 
   1  12   1       92.68       91.72     13.61 o 
   2  12   1        8.06        4.38      2.56 o 
  -2 -12   2        2.78        1.94      1.10 o 
  -1 -12   2       31.73       30.78      6.88 o 
   0 -12   2       77.66       88.89      5.54 o 
  -4 -11   2       15.92       10.01      6.46 o 
  -3 -11   2       39.03       30.62      2.86 o 
  -2 -11   2       14.00       12.63      3.46 o 
  -1 -11   2        6.34        5.74      2.14 o 
   0 -11   2        9.90        7.01      1.74 o 
   1 -11   2       29.13       27.69      4.31 o 
   2 -11   2       40.85       43.99      7.14 o 
  -5 -10   2        4.56        3.19      1.34 o 
  -4 -10   2        0.78       -0.32      1.45 o 
  -3 -10   2       60.39       55.01      3.86 o 
  -2 -10   2       21.41       23.32      5.11 o 
  -1 -10   2      108.98      107.77      3.57 o 
   0 -10   2      113.37      109.60      5.30 o 
   1 -10   2       61.02       59.46      8.03 o 
   2 -10   2       10.59        7.18      1.47 o 
   3 -10   2        0.69        3.71      1.33 o 
  -5  -9   2      192.10      197.94      7.26 o 
  -4  -9   2       11.79        9.03      3.60 o 
  -3  -9   2        7.85        6.59      2.58 o 
  -2  -9   2        1.85       -0.32      1.35 o 
  -1  -9   2       93.60      104.61      3.72 o 
   0  -9   2       49.31       57.60      2.36 o 
   1  -9   2       69.08       58.62      2.06 o 
   2  -9   2       33.18       36.01      1.88 o 
   3  -9   2        9.23        4.67      1.47 o 
   4  -9   2       16.12       16.53      5.42 o 
  -6  -8   2        0.90        1.98      2.30 o 
  -5  -8   2      143.81      155.70      7.39 o 
  -4  -8   2      105.18      109.63      7.24 o 
  -3  -8   2        4.42        4.88      1.62 o 
  -2  -8   2        0.86       -0.25      1.23 o 
  -1  -8   2      164.44      180.66      7.84 o 
   0  -8   2        0.87        1.67      0.88 o 
   1  -8   2       11.17        8.49      1.93 o 
   2  -8   2      167.40      176.31      5.39 o 
   3  -8   2        1.69        1.24      0.98 o 
   4  -8   2      240.59      256.43     15.21 o 
  -6  -7   2        2.72        2.20      1.56 o 
  -5  -7   2       24.35       26.22      2.04 o 
  -4  -7   2      177.81      180.47      8.12 o 
  -3  -7   2        2.21        0.94      1.18 o 
  -2  -7   2      158.97      174.93      7.39 o 
  -1  -7   2      359.78      441.29     18.86 o 
   0  -7   2      340.06      312.83     17.89 o 
   1  -7   2       36.86       37.78      1.29 o 
   2  -7   2       85.74       84.98      3.31 o 
   3  -7   2       62.29       56.59      2.16 o 
   4  -7   2       22.57       21.88      1.87 o 
   5  -7   2        9.76        7.17      2.42 o 
  -6  -6   2      146.95      166.05     11.34 o 
  -5  -6   2       27.17       24.83      3.69 o 
  -4  -6   2       65.43       70.50      4.72 o 
  -3  -6   2        0.34        1.64      0.81 o 
  -2  -6   2        1.26        0.85      1.14 o 
  -1  -6   2      119.53      140.50      4.84 o 
   0  -6   2       38.22       38.15      2.65 o 
   1  -6   2      215.57      218.27      7.14 o 
   2  -6   2      116.16      114.47      3.92 o 
   3  -6   2      236.67      231.96      7.99 o 
   4  -6   2       72.01       80.53      2.41 o 
   5  -6   2      278.98      285.56     16.94 o 
  -7  -5   2        5.24        4.36      2.92 o 
  -6  -5   2       66.96       66.96      5.01 o 
  -5  -5   2        6.41        5.84      4.09 o 
  -4  -5   2      159.11      163.33      5.88 o 
  -3  -5   2      601.64      659.28     17.34 o 
  -2  -5   2       31.86       36.87      2.89 o 
  -1  -5   2      160.61      151.38      5.39 o 
   0  -5   2       18.38       27.22      0.98 o 
   1  -5   2        0.03        0.70      0.78 o 
   2  -5   2      250.87      239.32      6.35 o 
   3  -5   2      517.09      475.45     12.03 o 
   4  -5   2        7.36        4.23      0.94 o 
   5  -5   2       19.06       18.30      3.55 o 
   6  -5   2       10.62        8.43      3.49 o 
  -7  -4   2       18.17       13.00      6.30 o 
  -6  -4   2       14.17       15.78      7.33 o 
  -5  -4   2      387.32      395.72     24.05 o 
  -4  -4   2        6.46       10.10      2.36 o 
  -3  -4   2      343.96      336.40     11.19 o 
  -2  -4   2        1.02        4.79      2.17 o 
  -1  -4   2      561.86      547.30      9.23 o 
   0  -4   2     3298.97     3571.66    169.32 o 
   2  -4   2      577.61      563.36     12.44 o 
   3  -4   2      514.41      478.45     21.90 o 
   4  -4   2      361.02      340.69      9.51 o 
   5  -4   2       11.07        7.34      1.90 o 
   6  -4   2       14.21       14.14      2.89 o 
  -7  -3   2       76.23       72.22      4.39 o 
  -6  -3   2       68.35       73.39      5.60 o 
  -5  -3   2      136.65      129.07     10.65 o 
  -4  -3   2       76.69       71.24      4.76 o 
  -3  -3   2      309.65      352.34      9.93 o 
  -2  -3   2      503.87      479.82      7.67 o 
  -1  -3   2       38.52       46.04      1.18 o 
   0  -3   2       73.81       72.54      1.10 o 
   1  -3   2      732.48      758.74     11.51 o 
   2  -3   2        6.35        9.50      0.91 o 
   3  -3   2      308.94      298.11      9.67 o 
   4  -3   2     1679.66     1678.63     30.24 o 
   5  -3   2       45.92       40.72      3.44 o 
   6  -3   2      194.25      210.97      9.41 o 
  -7  -2   2       17.07        6.30      3.61 o 
  -6  -2   2       69.70       69.70      7.52 o 
  -5  -2   2      147.06      140.44      9.20 o 
  -4  -2   2       32.78       26.61      2.62 o 
  -3  -2   2      530.50      569.63     15.63 o 
  -2  -2   2     2124.97     2092.72     21.17 o 
  -1  -2   2       53.03       57.06      0.87 o 
   0  -2   2       11.51       11.41      0.26 o 
   1  -2   2     2004.10     1950.83     23.81 o 
   2  -2   2       20.47       18.75      0.69 o 
   3  -2   2     1363.40     1331.42     24.26 o 
   4  -2   2       27.17       31.69      5.89 o 
   5  -2   2      248.33      233.02     10.15 o 
   6  -2   2      124.40      138.10      5.68 o 
   7  -2   2       17.27       14.71      3.47 o 
  -7  -1   2       18.86       13.98      4.78 o 
  -6  -1   2       27.05       22.16      5.91 o 
  -5  -1   2      219.57      214.31      6.61 o 
  -4  -1   2      289.36      271.31     10.72 o 
  -3  -1   2        0.11        0.46      1.09 o 
  -2  -1   2      581.08      551.32     10.05 o 
  -1  -1   2       30.74       38.73      0.95 o 
   0  -1   2     1032.38     1005.99     19.36 o 
   1  -1   2      655.64      653.09     10.24 o 
   2  -1   2      999.99     1014.38     12.21 o 
   3  -1   2       64.43       67.75      1.84 o 
   4  -1   2      371.05      369.82     10.26 o 
   5  -1   2      306.93      305.76     12.90 o 
   6  -1   2       55.01       55.50      3.50 o 
   7  -1   2      128.78      126.85     11.43 o 
  -7   0   2      239.64      251.67     12.59 o 
  -6   0   2       74.72       86.09      3.40 o 
  -5   0   2      280.11      247.67      8.26 o 
  -4   0   2      541.50      556.21     11.84 o 
  -3   0   2      721.94      796.36     51.95 o 
  -2   0   2      120.50      128.58      2.03 o 
  -1   0   2        7.83        7.92      0.45 o 
   0   0   2       73.88       67.87      0.95 o 
   1   0   2       50.46       69.53      0.77 o 
   2   0   2      173.14      160.87      2.08 o 
   3   0   2       48.97       41.19      1.43 o 
   4   0   2       53.85       48.39      2.76 o 
   5   0   2       90.85       97.90      4.77 o 
   6   0   2       71.83       65.40      7.88 o 
   7   0   2        4.50        5.00      1.98 o 
  -7   1   2       15.99       13.58      5.58 o 
  -6   1   2        3.30        3.46      1.55 o 
  -5   1   2        5.44        2.99      1.36 o 
  -4   1   2        9.85        5.83      2.21 o 
  -3   1   2     2480.33     2682.79     89.76 o 
  -2   1   2      158.79      228.73      4.96 o 
  -1   1   2      584.52      572.84      5.63 o 
   0   1   2      201.46      179.24      1.95 o 
   2   1   2        0.20        1.08      0.50 o 
   3   1   2       69.05       63.92      2.02 o 
   4   1   2      208.43      213.72      7.37 o 
   5   1   2       11.04       10.10      3.83 o 
   6   1   2       61.73       56.42      2.20 o 
   7   1   2       45.51       45.61      2.20 o 
  -7   2   2       65.23       74.12      6.15 o 
  -6   2   2      273.92      271.23     10.27 o 
  -5   2   2        6.47        5.04      1.53 o 
  -4   2   2     1365.77     1296.41     29.17 o 
  -3   2   2       35.54       45.35      2.41 o 
  -2   2   2      751.87      755.30     16.90 o 
  -1   2   2       77.71       83.80      1.10 o 
   0   2   2        2.51        0.91      0.26 o 
   2   2   2       24.16       38.89      0.67 o 
   3   2   2      555.30      504.34     10.83 o 
   4   2   2       27.62       32.82      2.39 o 
   5   2   2       10.30        7.71      3.21 o 
   6   2   2      929.94     1007.58     11.18 o 
   7   2   2        2.75        2.81      1.58 o 
  -6   3   2       46.44       44.02      3.92 o 
  -5   3   2       43.00       38.50      2.90 o 
  -4   3   2       19.92       15.58      4.52 o 
  -3   3   2      190.26      188.70      6.42 o 
  -2   3   2      292.10      292.11     11.80 o 
  -1   3   2      686.95      660.80     13.21 o 
   0   3   2      202.87      198.78      4.64 o 
   1   3   2        0.06        0.16      0.40 o 
   2   3   2       11.89       14.38      1.01 o 
   3   3   2      584.52      603.47     16.25 o 
   4   3   2      295.86      296.41      8.21 o 
   5   3   2      614.27      650.91     36.40 o 
   6   3   2       30.62       26.09      8.44 o 
   7   3   2        8.06        4.20      4.03 o 
  -6   4   2        7.04       11.72      2.86 o 
  -5   4   2       24.83       29.26      4.92 o 
  -4   4   2       32.08       31.01      4.67 o 
  -3   4   2      157.45      156.65      6.48 o 
  -2   4   2       83.47       95.18      4.24 o 
  -1   4   2      436.59      463.34      8.14 o 
   0   4   2        2.29        6.12      0.42 o 
   1   4   2      667.54      612.92      7.50 o 
   2   4   2       67.67       75.90      3.30 o 
   3   4   2       17.64       18.64      1.88 o 
   4   4   2        4.89        5.68      1.83 o 
   5   4   2       12.47       14.08      3.61 o 
   6   4   2      100.70       99.13      4.97 o 
   7   4   2        1.11        2.42      1.67 o 
  -6   5   2       25.56       24.09      5.67 o 
  -5   5   2       24.03       22.86      3.94 o 
  -4   5   2       35.89       34.54      5.32 o 
  -3   5   2      248.53      239.06      7.59 o 
  -2   5   2       92.94       89.00      3.33 o 
  -1   5   2      282.23      285.05      7.70 o 
   0   5   2      180.72      163.93      5.83 o 
   1   5   2       17.60       20.60      1.22 o 
   2   5   2      133.07      118.71      3.57 o 
   3   5   2       28.61       29.38      1.84 o 
   4   5   2      497.17      555.93     17.77 o 
   5   5   2      179.81      169.99      7.76 o 
   6   5   2       92.42      107.54      6.48 o 
   7   5   2        2.63        1.76      2.33 o 
  -5   6   2        0.06        1.67      1.09 o 
  -4   6   2       41.87       43.03      3.16 o 
  -3   6   2       83.79       80.72      3.82 o 
  -2   6   2        3.80        5.62      1.29 o 
  -1   6   2      731.82      741.38     29.68 o 
   0   6   2       41.41       45.50      2.47 o 
   1   6   2      204.04      185.00      6.26 o 
   2   6   2      517.66      478.85     15.54 o 
   3   6   2       66.98       61.92      3.61 o 
   4   6   2      252.30      261.91     11.87 o 
   5   6   2        0.50       -0.20      1.61 o 
   6   6   2        0.65        1.19      0.94 o 
  -5   7   2       53.58       58.92      4.37 o 
  -4   7   2      319.96      360.13     12.89 o 
  -3   7   2       25.17       26.64      4.06 o 
  -2   7   2     1581.36     1602.78     12.29 o 
  -1   7   2      241.25      240.81      5.64 o 
   0   7   2      314.13      357.58      9.24 o 
   1   7   2       33.27       32.78      1.89 o 
   2   7   2        0.92       -0.82      1.08 o 
   3   7   2     1296.74     1359.30     35.94 o 
   4   7   2       25.91       21.51      5.16 o 
   5   7   2       78.26       80.22      4.00 o 
   6   7   2      114.88      118.87      4.89 o 
  -4   8   2       18.37       12.33      4.25 o 
  -3   8   2      126.36      121.49      4.49 o 
  -2   8   2      292.04      294.66     10.31 o 
  -1   8   2      209.40      206.85      8.70 o 
   0   8   2       10.52       10.39      2.78 o 
   1   8   2      528.92      528.45     20.03 o 
   2   8   2      912.58      957.60     70.67 o 
   3   8   2       99.29       95.84      4.04 o 
   4   8   2       19.41       22.12      2.14 o 
   5   8   2       17.27       15.76      4.68 o 
   6   8   2      167.87      161.96     12.18 o 
  -4   9   2        0.70        3.11      1.37 o 
  -3   9   2      135.38      128.38      8.83 o 
  -2   9   2      205.03      202.17      5.51 o 
  -1   9   2      127.44      133.95      5.17 o 
   0   9   2       10.30       10.06      2.12 o 
   1   9   2        1.61       -0.60      1.04 o 
   2   9   2        2.32        0.48      1.00 o 
   3   9   2        0.76       -1.65      1.65 o 
   4   9   2       32.91       22.70      6.05 o 
   5   9   2       69.90       64.96      5.33 o 
  -3  10   2      129.53      131.91      6.35 o 
  -2  10   2        2.43        2.99      1.12 o 
  -1  10   2        6.14        4.80      1.19 o 
   0  10   2        6.06        5.18      1.40 o 
   1  10   2        0.29       -0.35      1.07 o 
   2  10   2      112.68      110.95     11.19 o 
   3  10   2        2.29        2.04      1.14 o 
   4  10   2       30.90       21.31     10.58 o 
   5  10   2       21.78       11.96      7.01 o 
  -2  11   2       15.74       11.04      2.99 o 
  -1  11   2       62.67       65.08      2.89 o 
   0  11   2        3.34        2.71      1.18 o 
   1  11   2       48.28       48.12      2.78 o 
   2  11   2      138.50      148.32      6.66 o 
   3  11   2        3.60        3.53      2.67 o 
   4  11   2      104.49      100.82      9.30 o 
   0  12   2      115.05      116.45      7.13 o 
   1  12   2       17.74       11.87      3.37 o 
   2  12   2       66.89       65.51     10.60 o 
  -2 -12   3       41.63       39.97      5.22 o 
  -1 -12   3        1.08        2.59      1.08 o 
   0 -12   3       10.17        7.64      3.16 o 
  -4 -11   3        7.61        3.44      2.44 o 
  -3 -11   3        5.25        3.42      1.61 o 
  -2 -11   3       56.07       59.65      2.85 o 
  -1 -11   3       38.96       36.72      4.35 o 
   0 -11   3       42.40       46.47      2.61 o 
   1 -11   3       26.10       29.89      1.50 o 
   2 -11   3       37.23       35.58      5.79 o 
  -5 -10   3        2.30        1.73      1.28 o 
  -4 -10   3       43.30       37.71      2.44 o 
  -3 -10   3      102.31       88.25      4.50 o 
  -2 -10   3      125.76      124.97      5.09 o 
  -1 -10   3       20.01       15.84      4.21 o 
   0 -10   3        5.76        8.35      1.94 o 
   1 -10   3        5.57        3.05      0.83 o 
   2 -10   3       67.76       70.67      5.03 o 
   3 -10   3       85.24      100.50      7.27 o 
  -5  -9   3        0.74        1.39      1.32 o 
  -4  -9   3        3.47        2.55      1.69 o 
  -3  -9   3        3.74        5.95      2.20 o 
  -2  -9   3      233.32      235.32      8.89 o 
  -1  -9   3        4.79        7.33      1.90 o 
   0  -9   3      248.76      240.80      8.72 o 
   1  -9   3       22.53       16.23      3.43 o 
   2  -9   3       41.90       46.42      1.56 o 
   3  -9   3      139.56      133.10      8.38 o 
   4  -9   3        0.25        0.72      1.27 o 
  -6  -8   3        0.15        1.95      2.27 o 
  -5  -8   3        1.33        0.79      1.63 o 
  -4  -8   3        3.31        1.85      0.98 o 
  -3  -8   3      197.99      181.08      8.49 o 
  -2  -8   3       83.28       84.88      8.50 o 
  -1  -8   3       66.90       65.17      3.32 o 
   0  -8   3      907.77      912.87     24.18 o 
   1  -8   3        0.44        1.06      0.41 o 
   2  -8   3      123.26      123.81      3.80 o 
   3  -8   3       25.55       22.23      3.14 o 
   4  -8   3        3.96        4.20      2.57 o 
  -6  -7   3       16.93       10.78      7.18 o 
  -5  -7   3       38.04       36.85      2.17 o 
  -4  -7   3       16.57       17.88      5.01 o 
  -3  -7   3       88.16       93.17      4.51 o 
  -2  -7   3      314.61      321.20     10.31 o 
  -1  -7   3       29.94       36.48      2.33 o 
   0  -7   3        0.64        1.43      0.79 o 
   1  -7   3       84.35       93.85      4.87 o 
   2  -7   3       20.47       22.23      1.02 o 
   3  -7   3       31.03       25.08      1.32 o 
   4  -7   3        5.86        4.74      3.52 o 
   5  -7   3       38.38       27.04      5.16 o 
  -6  -6   3        2.28        1.46      3.83 o 
  -5  -6   3       49.56       46.79      3.14 o 
  -4  -6   3       83.33       83.17      5.23 o 
  -3  -6   3       67.17       60.54      3.10 o 
  -2  -6   3      115.83      105.18      4.53 o 
  -1  -6   3      107.59      111.35      5.29 o 
   0  -6   3     2123.68     2188.97     58.30 o 
   1  -6   3      305.65      296.61      7.82 o 
   2  -6   3      109.38      106.57      3.93 o 
   3  -6   3      232.00      215.95      7.18 o 
   4  -6   3        1.96        1.85      0.74 o 
   5  -6   3       35.75       32.41      7.66 o 
  -7  -5   3        4.79        4.68      2.81 o 
  -6  -5   3        7.68        4.42      3.62 o 
  -5  -5   3       40.89       40.27      3.17 o 
  -4  -5   3       16.14       13.91      2.73 o 
  -3  -5   3      133.32      127.91      8.34 o 
  -2  -5   3      754.24      778.60     20.60 o 
  -1  -5   3       76.64       85.81      7.50 o 
   0  -5   3       74.37       83.09      3.39 o 
   1  -5   3       21.82       12.63      1.04 o 
   2  -5   3       54.15       48.52      1.58 o 
   3  -5   3       48.43       48.66      2.91 o 
   4  -5   3      320.55      312.16     13.15 o 
   5  -5   3       17.30       14.98      3.46 o 
   6  -5   3        2.69        1.53      1.76 o 
  -7  -4   3      146.81      158.70      8.32 o 
  -6  -4   3        1.06       -0.10      1.19 o 
  -5  -4   3      517.90      547.71     33.49 o 
  -4  -4   3      871.04      923.62     29.00 o 
  -3  -4   3      429.39      454.46     14.75 o 
  -2  -4   3      360.99      364.43      7.29 o 
  -1  -4   3     1301.53     1249.69     24.30 o 
   0  -4   3      238.36      211.41      5.63 o 
   1  -4   3       76.12       77.23      3.11 o 
   2  -4   3        3.70        1.40      0.59 o 
   3  -4   3       36.50       41.73      1.38 o 
   4  -4   3      278.84      302.73     10.42 o 
   5  -4   3       34.09       39.59      2.26 o 
   6  -4   3       19.05       17.78      5.72 o 
  -7  -3   3       33.27       24.76      7.52 o 
  -6  -3   3       17.71       15.54      6.68 o 
  -5  -3   3      154.78      151.86     12.27 o 
  -4  -3   3        0.40       -0.21      2.61 o 
  -3  -3   3       34.89       34.14      3.34 o 
  -2  -3   3      750.72      856.75     29.67 o 
  -1  -3   3      155.66      160.83      4.26 o 
   0  -3   3      141.24      145.57      2.09 o 
   1  -3   3      420.07      397.02      3.73 o 
   2  -3   3       67.83       84.53      2.16 o 
   3  -3   3      327.27      344.17     16.56 o 
   4  -3   3      237.24      217.83      7.25 o 
   5  -3   3        0.00       -1.02      1.57 o 
   6  -3   3        5.95        6.49      1.79 o 
  -7  -2   3      225.63      239.13     18.81 o 
  -6  -2   3        2.24        2.39      1.21 o 
  -5  -2   3      260.78      264.06     15.78 o 
  -4  -2   3      476.93      515.61     19.16 o 
  -3  -2   3        3.03        6.12      2.69 o 
  -2  -2   3       69.61       65.64      2.57 o 
  -1  -2   3      169.17      150.83      4.06 o 
   0  -2   3       78.66       71.66      1.04 o 
   1  -2   3        0.06        0.23      0.14 o 
   2  -2   3      537.90      543.07      8.26 o 
   3  -2   3        0.01       -0.17      0.79 o 
   4  -2   3      362.20      332.84      6.49 o 
   5  -2   3      335.08      319.03     13.62 o 
   6  -2   3       75.72       74.49      3.40 o 
   7  -2   3      303.47      331.85     27.28 o 
  -7  -1   3       96.59       98.94      8.05 o 
  -6  -1   3      121.51      123.51      8.28 o 
  -5  -1   3       52.35       53.00      4.68 o 
  -4  -1   3       17.79       17.78      4.79 o 
  -3  -1   3      112.03      130.39      6.89 o 
  -2  -1   3      769.41      793.91     18.18 o 
  -1  -1   3        0.03        0.55      0.67 o 
   0  -1   3     1463.76     1367.11     19.99 o 
   1  -1   3       70.54       65.97      0.75 o 
   2  -1   3     1254.62     1226.68     10.18 o 
   3  -1   3      471.54      465.27     10.15 o 
   4  -1   3       10.09        9.02      2.50 o 
   5  -1   3      310.26      287.73     11.63 o 
   6  -1   3       20.83       17.48      3.93 o 
   7  -1   3        0.91       -0.71      1.28 o 
  -7   0   3       20.48       13.20      4.64 o 
  -6   0   3       16.87        8.37      2.60 o 
  -5   0   3      174.68      174.72      7.50 o 
  -4   0   3      652.78      673.55     14.04 o 
  -3   0   3      291.17      328.70      8.89 o 
  -2   0   3      699.81      690.08      7.48 o 
  -1   0   3      484.60      470.44      4.13 o 
   0   0   3      466.55      437.23      5.22 o 
   1   0   3       13.63       17.74      0.34 o 
   2   0   3      135.19      147.16      1.58 o 
   3   0   3       30.06       28.82      1.10 o 
   4   0   3       27.28       30.28      1.94 o 
   5   0   3       78.03       75.38      3.88 o 
   6   0   3       84.45       96.26      5.93 o 
   7   0   3      111.26       94.15      5.13 o 
  -7   1   3        6.89        5.86      1.78 o 
  -6   1   3        9.99       14.28      4.00 o 
  -5   1   3        8.00       11.69      2.60 o 
  -4   1   3        6.96        8.67      1.19 o 
  -3   1   3     1100.71     1223.51     25.95 o 
  -2   1   3     1800.89     1824.64     21.58 o 
  -1   1   3      900.78      840.61      7.20 o 
   0   1   3     1941.90     1786.36     35.49 o 
   1   1   3      488.82      456.93      6.08 o 
   2   1   3      193.46      200.71      1.96 o 
   3   1   3     1753.14     1753.84     31.49 o 
   4   1   3        6.55        9.63      1.41 o 
   5   1   3      307.17      312.21     12.57 o 
   6   1   3        7.90        7.46      1.94 o 
   7   1   3       15.86       13.13      4.26 o 
  -7   2   3       46.43       44.39      5.18 o 
  -6   2   3       98.72       96.17      5.40 o 
  -5   2   3       98.40       88.91      3.59 o 
  -4   2   3       92.81       76.49      6.35 o 
  -3   2   3       25.17       24.81      2.19 o 
  -2   2   3      941.50      927.43     11.03 o 
  -1   2   3     1894.21     1767.12     16.84 o 
   2   2   3     1054.17     1152.29     12.92 o 
   3   2   3     1102.83     1049.05     19.01 o 
   4   2   3      907.41      907.63     23.31 o 
   5   2   3       59.29       53.92      4.08 o 
   6   2   3       31.95       34.79      3.28 o 
   7   2   3        2.09        2.33      1.25 o 
  -6   3   3        3.73        2.77      1.47 o 
  -5   3   3       89.71       87.32     10.60 o 
  -4   3   3       99.93      109.03      3.36 o 
  -3   3   3       88.00       97.47      4.43 o 
  -2   3   3     1395.10     1423.96     48.03 o 
  -1   3   3      587.02      545.43      5.94 o 
   0   3   3     1085.73     1000.18     16.73 o 
   1   3   3     1949.27     1849.61     24.36 o 
   2   3   3       16.82       24.21      0.95 o 
   3   3   3        0.90        0.93      0.46 o 
   4   3   3      611.01      687.24     18.75 o 
   5   3   3        6.90        9.72      3.63 o 
   6   3   3       31.77       31.62      3.04 o 
   7   3   3        0.14        1.53      1.82 o 
  -6   4   3       11.17        9.08      2.00 o 
  -5   4   3        7.18        6.70      1.49 o 
  -4   4   3      216.20      247.25     14.11 o 
  -3   4   3        0.77        0.73      1.54 o 
  -2   4   3        0.35        1.45      0.50 o 
  -1   4   3       56.37       65.47      1.82 o 
   0   4   3       15.47       14.80      0.52 o 
   1   4   3      149.12      141.61     11.53 o 
   2   4   3      203.04      195.08      3.29 o 
   3   4   3      518.14      540.17     14.13 o 
   4   4   3      143.54      150.96      6.63 o 
   5   4   3       13.00       14.91      2.18 o 
   6   4   3        0.74        0.18      1.16 o 
   7   4   3        5.98        3.83      4.38 o 
  -6   5   3       71.89       79.06      5.39 o 
  -5   5   3        4.73        6.25      1.53 o 
  -4   5   3      179.56      180.82     16.99 o 
  -3   5   3      188.48      187.33      5.79 o 
  -2   5   3      337.31      345.02      9.22 o 
  -1   5   3       17.44       18.91      1.85 o 
   0   5   3      192.05      195.87      3.29 o 
   1   5   3      596.90      561.17     15.23 o 
   2   5   3        4.28        6.60      1.15 o 
   3   5   3      143.12      133.42      4.49 o 
   4   5   3       79.56       74.30      3.75 o 
   5   5   3        9.09        5.74      1.77 o 
   6   5   3        1.14        0.29      1.44 o 
  -5   6   3       44.61       44.62      4.37 o 
  -4   6   3       94.14       99.54      3.83 o 
  -3   6   3      954.73      991.17     68.02 o 
  -2   6   3      336.64      348.66      6.63 o 
  -1   6   3      116.71      121.71      5.07 o 
   0   6   3      197.17      210.67      7.04 o 
   1   6   3      475.81      491.11     12.82 o 
   2   6   3        7.05        5.06      0.87 o 
   3   6   3       12.04        9.63      2.14 o 
   4   6   3       66.54       62.33      4.45 o 
   5   6   3      136.00      140.57      5.09 o 
   6   6   3        1.10        1.07      1.22 o 
  -5   7   3       56.97       57.24      4.26 o 
  -4   7   3      159.49      164.14      6.35 o 
  -3   7   3        0.33       -0.32      0.99 o 
  -2   7   3       16.83       15.52      3.20 o 
  -1   7   3      273.48      289.32      9.23 o 
   0   7   3       34.11       30.58      4.91 o 
   1   7   3      290.84      304.28      7.92 o 
   2   7   3        0.23       -0.53      0.84 o 
   3   7   3      135.33      135.22      6.72 o 
   4   7   3       16.86       16.40      1.61 o 
   5   7   3        2.55        2.54      1.53 o 
   6   7   3       37.60       20.88     13.01 o 
  -4   8   3       96.42      102.71      4.71 o 
  -3   8   3        5.33        1.92      0.75 o 
  -2   8   3      217.65      206.49      7.60 o 
  -1   8   3      292.53      308.74     12.30 o 
   0   8   3       76.33       70.97      4.34 o 
   1   8   3        4.26        3.18      0.99 o 
   2   8   3       19.67       20.75      1.61 o 
   3   8   3       26.76       26.27      2.40 o 
   4   8   3       65.37       60.70      2.03 o 
   5   8   3      127.41      114.72      7.95 o 
   6   8   3      205.85      200.51     14.77 o 
  -4   9   3       21.50       24.92      3.80 o 
  -3   9   3        3.56        1.05      0.80 o 
  -2   9   3       21.29       16.14      3.16 o 
  -1   9   3        0.53        0.52      0.61 o 
   0   9   3        7.25       12.42      5.73 o 
   1   9   3       31.35       32.32      3.48 o 
   2   9   3       17.64       13.82      2.81 o 
   3   9   3      532.67      539.83     22.60 o 
   4   9   3      126.69      122.03     15.58 o 
   5   9   3        9.07        5.97      5.02 o 
  -3  10   3       14.80       10.18      2.39 o 
  -2  10   3       29.18       33.50      4.39 o 
  -1  10   3       32.86       31.47      1.44 o 
   0  10   3        0.00        0.53      0.97 o 
   1  10   3       89.15       94.38      3.01 o 
   2  10   3       39.09       40.97      2.99 o 
   3  10   3      299.23      279.99     17.05 o 
   4  10   3        6.32        5.28      2.87 o 
   5  10   3        3.56        1.37      1.47 o 
  -2  11   3        2.38        2.93      1.10 o 
  -1  11   3       47.49       48.62      2.03 o 
   0  11   3       18.01       18.07      4.64 o 
   1  11   3      224.31      248.18     14.96 o 
   2  11   3       13.91       10.43      3.55 o 
   3  11   3       34.82       22.43      9.02 o 
   4  11   3        7.53        5.14      1.89 o 
   0  12   3       27.21       26.64      4.05 o 
   1  12   3       20.40       13.64      6.51 o 
   2  12   3      101.78      103.35      9.37 o 
  -1 -12   4       21.45       14.03      5.37 o 
  -3 -11   4       27.16       25.82      2.72 o 
  -2 -11   4       44.24       40.14      6.69 o 
  -1 -11   4        0.56        2.05      2.19 o 
   0 -11   4        7.74        7.74      2.15 o 
   1 -11   4       27.39       22.50      5.95 o 
   2 -11   4       21.52       15.26      6.05 o 
  -4 -10   4       26.48       25.82      6.70 o 
  -3 -10   4        6.28        4.48      1.29 o 
  -2 -10   4       69.37       73.98      3.41 o 
  -1 -10   4      113.85      117.46      7.68 o 
   0 -10   4      223.47      231.54      8.55 o 
   1 -10   4       42.96       38.88      2.25 o 
   2 -10   4      121.62      128.65      6.60 o 
   3 -10   4       69.75       74.05      6.88 o 
  -5  -9   4       22.74       23.27      5.92 o 
  -4  -9   4       39.72       36.30      4.56 o 
  -3  -9   4      618.09      623.12     13.77 o 
  -2  -9   4      678.90      706.91     21.80 o 
  -1  -9   4      155.38      160.95      6.09 o 
   0  -9   4      361.47      368.45     12.95 o 
   1  -9   4      135.52      129.29      7.24 o 
   2  -9   4        9.89        9.49      1.46 o 
   3  -9   4       91.19       87.76      5.76 o 
   4  -9   4        2.93        3.86      1.75 o 
  -6  -8   4       23.39       16.70      8.53 o 
  -5  -8   4       50.90       48.35      2.72 o 
  -4  -8   4       11.26       10.62      2.57 o 
  -3  -8   4       53.92       55.90      3.79 o 
  -2  -8   4       24.51       26.87      2.97 o 
  -1  -8   4       34.69       31.04      2.02 o 
   0  -8   4      222.06      207.85     14.53 o 
   1  -8   4      120.94       89.44      6.92 o 
   2  -8   4       85.36       77.79      4.65 o 
   3  -8   4       62.28       47.41      3.17 o 
   4  -8   4        7.55        4.44      2.99 o 
  -6  -7   4       14.17       12.17      4.01 o 
  -5  -7   4        7.63        4.39      1.91 o 
  -4  -7   4       42.05       38.04      6.65 o 
  -3  -7   4      195.00      198.92      9.28 o 
  -2  -7   4      241.47      233.22      7.69 o 
  -1  -7   4       37.03       38.71      2.27 o 
   0  -7   4      238.35      210.22      8.63 o 
   1  -7   4      499.91      488.28     26.78 o 
   2  -7   4       48.38       41.46      2.17 o 
   3  -7   4       44.25       43.49      2.55 o 
   4  -7   4      122.40      125.71      7.99 o 
   5  -7   4       21.03       18.96      3.95 o 
  -6  -6   4       12.44       14.21      6.21 o 
  -5  -6   4      146.34      148.84      6.82 o 
  -4  -6   4      196.03      216.57      9.17 o 
  -3  -6   4        0.13        1.17      0.84 o 
  -2  -6   4     1346.94     1318.40     56.40 o 
  -1  -6   4      556.67      594.67     18.99 o 
   0  -6   4       37.31       28.43      1.61 o 
   1  -6   4       12.11       13.12      0.95 o 
   2  -6   4      114.39      115.70      2.91 o 
   3  -6   4        2.16        1.67      0.55 o 
   4  -6   4       11.21       11.28      1.90 o 
   5  -6   4      272.77      272.51     16.32 o 
  -7  -5   4       30.27       16.06      9.51 o 
  -6  -5   4      110.31      123.40      8.77 o 
  -5  -5   4        4.62        6.31      5.12 o 
  -4  -5   4      512.94      523.13     20.73 o 
  -3  -5   4        0.42        0.65      1.21 o 
  -2  -5   4        3.99       -0.21      0.73 o 
  -1  -5   4       66.56       76.87      3.89 o 
   0  -5   4       18.39       20.00      1.34 o 
   1  -5   4      102.52      106.34      3.27 o 
   2  -5   4      394.67      382.71      6.98 o 
   3  -5   4      294.87      301.44      7.84 o 
   4  -5   4       25.32       29.61      1.90 o 
   5  -5   4      122.61      127.61      7.26 o 
   6  -5   4       52.43       59.03      4.88 o 
  -7  -4   4        2.84        1.11      1.54 o 
  -6  -4   4        3.82        1.60      1.97 o 
  -5  -4   4      420.40      419.08     25.66 o 
  -4  -4   4      179.58      172.47      9.05 o 
  -3  -4   4       10.50       10.22      2.01 o 
  -2  -4   4      270.13      319.36     16.25 o 
  -1  -4   4      320.37      317.97     10.31 o 
   0  -4   4      341.54      340.57      7.31 o 
   1  -4   4        3.76        4.44      0.38 o 
   2  -4   4       27.39       20.54      2.15 o 
   3  -4   4      454.12      429.52     15.93 o 
   4  -4   4       84.45       83.38      3.91 o 
   5  -4   4      112.87      108.00      3.33 o 
   6  -4   4       28.65       26.22      7.64 o 
  -7  -3   4       52.95       57.78      8.11 o 
  -6  -3   4       33.47       31.18      8.33 o 
  -5  -3   4       68.35       66.78      4.73 o 
  -4  -3   4      111.86      104.17      6.73 o 
  -3  -3   4      200.63      192.89      8.15 o 
  -2  -3   4      143.84      139.66     32.38 o 
  -1  -3   4     3137.17     3296.22     70.70 o 
   0  -3   4       72.25       98.62      3.44 o 
   1  -3   4     1276.28     1382.46     16.19 o 
   2  -3   4      791.57      838.08     10.99 o 
   3  -3   4      400.30      445.93     13.21 o 
   4  -3   4      170.67      184.63      5.11 o 
   5  -3   4      437.61      431.37     15.36 o 
   6  -3   4       66.06       66.25      4.80 o 
  -7  -2   4       17.56       16.62      5.32 o 
  -6  -2   4       41.15       44.18      6.09 o 
  -5  -2   4      153.64      166.10     12.15 o 
  -4  -2   4       48.72       45.70     19.02 o 
  -3  -2   4      229.63      248.79     10.01 o 
  -2  -2   4     1028.66     1004.52     21.06 o 
  -1  -2   4      320.73      314.84      5.98 o 
   0  -2   4       18.94       18.14      0.52 o 
   1  -2   4      319.94      303.80      3.24 o 
   2  -2   4      156.02      140.37      3.30 o 
   3  -2   4      230.57      220.46      3.78 o 
   4  -2   4       11.85        7.53      0.72 o 
   5  -2   4       78.22       77.83      8.15 o 
   6  -2   4        2.87        2.74      1.18 o 
   7  -2   4        0.89        0.62      1.19 o 
  -7  -1   4        1.19        1.74      1.28 o 
  -6  -1   4       30.10       22.44      5.40 o 
  -5  -1   4       23.90       26.11      2.31 o 
  -4  -1   4       55.04       51.58      5.64 o 
  -3  -1   4      180.12      206.36      8.56 o 
  -2  -1   4      738.38      701.73     14.74 o 
  -1  -1   4     1025.62     1015.49     12.29 o 
   0  -1   4      664.06      590.77      6.71 o 
   1  -1   4       44.04       46.23      0.81 o 
   2  -1   4       20.67       23.70      0.58 o 
   3  -1   4      209.67      244.66      4.18 o 
   4  -1   4      524.78      546.17     11.33 o 
   5  -1   4        0.91        0.51      1.67 o 
   6  -1   4        7.80        5.75      1.38 o 
   7  -1   4        2.59        0.92      3.07 o 
  -7   0   4       31.53       41.62      6.29 o 
  -6   0   4       34.31       38.73      4.50 o 
  -5   0   4       11.21        7.39      2.42 o 
  -4   0   4       12.17       13.71      2.31 o 
  -3   0   4      364.88      429.31     12.74 o 
  -2   0   4        6.09       10.98      0.80 o 
  -1   0   4       43.93       47.75      0.64 o 
   0   0   4     2417.27     2514.99     44.81 o 
   1   0   4     2770.50     2712.83     50.99 o 
   2   0   4      389.88      352.46      3.10 o 
   3   0   4       77.20       84.39      2.19 o 
   4   0   4      180.80      178.19      2.93 o 
   5   0   4       19.04       20.71      2.04 o 
   6   0   4       71.21       72.60      3.65 o 
   7   0   4        5.47        3.50      1.12 o 
  -7   1   4       43.04       44.47      5.43 o 
  -6   1   4       34.37       29.60      6.35 o 
  -5   1   4       60.30       51.55      2.60 o 
  -4   1   4        1.04        0.70      0.86 o 
  -3   1   4      523.42      569.77     21.53 o 
  -2   1   4      975.09      972.88     12.89 o 
  -1   1   4       12.93        9.63      0.39 o 
   2   1   4      237.09      246.29      4.63 o 
   3   1   4      231.57      219.26      3.37 o 
   4   1   4       83.64       76.99      5.32 o 
   5   1   4        0.01        0.75      0.90 o 
   6   1   4      225.09      217.85      6.26 o 
   7   1   4        0.97       -0.30      1.31 o 
  -7   2   4       41.15       41.07      7.58 o 
  -6   2   4       40.87       42.24      3.62 o 
  -5   2   4      136.43      132.81      7.08 o 
  -4   2   4      410.59      388.76      9.29 o 
  -3   2   4       34.32       52.95      2.91 o 
  -2   2   4      261.11      219.11      5.08 o 
  -1   2   4      650.71      547.29      5.27 o 
   1   2   4      773.33      700.39      8.83 o 
   2   2   4      211.39      201.76      4.17 o 
   3   2   4       27.79       27.16      1.95 o 
   4   2   4        2.31        2.56      1.13 o 
   5   2   4       97.48      106.49      8.68 o 
   6   2   4        0.90        1.14      0.90 o 
   7   2   4       32.29       37.76      5.09 o 
  -6   3   4       66.03       64.28      5.07 o 
  -5   3   4        5.92        2.56      1.20 o 
  -4   3   4       13.73       11.05      2.34 o 
  -3   3   4      388.44      391.67     21.53 o 
  -2   3   4     1005.00     1073.92     38.36 o 
  -1   3   4      127.92      156.62      3.70 o 
   0   3   4      504.01      521.46      5.38 o 
   1   3   4     1280.64     1190.06     18.00 o 
   2   3   4      121.76      146.40      3.96 o 
   3   3   4        6.63        6.25      1.24 o 
   4   3   4      235.56      265.04      7.39 o 
   5   3   4      413.89      449.53     25.53 o 
   6   3   4      148.36      159.45      7.46 o 
   7   3   4       11.65        6.28      4.03 o 
  -6   4   4        2.57        1.31      0.94 o 
  -5   4   4       56.58       54.79      3.06 o 
  -4   4   4        1.41        1.13      0.91 o 
  -3   4   4      184.38      168.05      7.54 o 
  -2   4   4      102.27      105.51      3.74 o 
  -1   4   4      391.30      407.57      8.43 o 
   0   4   4       31.62       26.33      1.35 o 
   1   4   4      180.34      169.08      5.13 o 
   2   4   4     3220.45     3308.20     86.17 o 
   3   4   4       66.57       73.33      2.88 o 
   4   4   4       23.33       22.48      1.27 o 
   5   4   4        8.10        6.62      2.02 o 
   6   4   4        2.29        1.06      1.32 o 
   7   4   4       73.54       62.34      5.04 o 
  -6   5   4      275.99      297.00     17.55 o 
  -5   5   4        0.02        0.12      1.30 o 
  -4   5   4      139.12      128.83      8.16 o 
  -3   5   4      496.79      511.56     12.94 o 
  -2   5   4       28.62       22.61      2.95 o 
  -1   5   4      834.28      845.58     19.10 o 
   0   5   4      282.82      289.43     10.55 o 
   1   5   4      759.92      704.86     30.44 o 
   2   5   4       10.78        9.87      0.76 o 
   3   5   4       35.86       31.42      0.97 o 
   4   5   4        0.00        0.53      1.03 o 
   5   5   4       88.73       93.18      4.19 o 
   6   5   4      347.12      398.22      6.72 o 
  -5   6   4      171.01      163.57      7.17 o 
  -4   6   4        5.34        5.91      1.72 o 
  -3   6   4      146.12      136.27     10.56 o 
  -2   6   4        0.57        1.09      0.91 o 
  -1   6   4       64.01       75.93      3.84 o 
   0   6   4       78.30       70.92      3.15 o 
   1   6   4      278.32      293.01      9.08 o 
   2   6   4       35.07       32.64      1.07 o 
   3   6   4      296.98      296.93      5.56 o 
   4   6   4       10.23       10.69      2.86 o 
   5   6   4        0.41       -0.47      1.19 o 
   6   6   4       40.26       37.89      3.32 o 
  -5   7   4        8.37        6.86      1.22 o 
  -4   7   4       15.12       15.21      2.57 o 
  -3   7   4      115.90      128.59     11.03 o 
  -2   7   4      555.32      561.89     24.10 o 
  -1   7   4      235.89      226.61      7.53 o 
   0   7   4      265.48      300.60      6.84 o 
   1   7   4      167.44      182.60      7.47 o 
   2   7   4      152.22      143.53      4.81 o 
   3   7   4      374.18      363.36     15.41 o 
   4   7   4       46.15       48.35      2.57 o 
   5   7   4      134.33      130.87      8.00 o 
   6   7   4       74.60       81.57      6.22 o 
  -4   8   4        1.39        0.69      1.00 o 
  -3   8   4        0.01       -0.12      0.85 o 
  -2   8   4       41.48       40.66      2.51 o 
  -1   8   4        3.42        3.39      1.16 o 
   0   8   4       20.64       16.16      1.46 o 
   1   8   4      260.39      277.72      7.74 o 
   2   8   4        0.20        0.30      2.39 o 
   3   8   4       37.61       37.24      2.32 o 
   4   8   4       15.69       10.47      3.10 o 
   5   8   4        0.36        1.80      1.58 o 
   6   8   4        2.47        2.27      2.05 o 
  -4   9   4        4.55        3.08      1.07 o 
  -3   9   4       39.47       29.73      5.18 o 
  -2   9   4       24.24       22.81      3.84 o 
  -1   9   4      599.54      635.76     28.37 o 
   0   9   4       21.57       21.85      1.48 o 
   1   9   4       93.04       86.40      2.82 o 
   2   9   4       30.31       33.22      1.95 o 
   3   9   4        0.07       -0.26      1.20 o 
   4   9   4      403.77      400.62     12.91 o 
   5   9   4      125.21      135.30      7.68 o 
  -3  10   4        8.23        8.68      2.09 o 
  -2  10   4        1.65        1.67      0.70 o 
  -1  10   4        0.63       -0.79      1.18 o 
   0  10   4        0.41        0.05      1.11 o 
   1  10   4        4.30        3.52      1.23 o 
   2  10   4        5.14        3.74      1.24 o 
   3  10   4        0.20       -2.79      3.22 o 
   4  10   4       77.26       74.71     10.23 o 
   5  10   4        0.10        4.40      2.38 o 
  -2  11   4       50.16       51.78      5.70 o 
  -1  11   4       75.50       75.49      5.67 o 
   0  11   4        0.10       -1.16      1.18 o 
   1  11   4       79.38       78.90      4.60 o 
   2  11   4       10.40       14.13      6.23 o 
   3  11   4        0.25       -0.82      2.52 o 
   4  11   4       18.18       12.05      5.65 o 
   0  12   4        6.16        5.16      2.42 o 
   1  12   4        8.53        6.64      3.78 o 
   2  12   4       41.52       28.85     13.06 o 
  -3 -11   5        0.04       -1.72      1.76 o 
  -2 -11   5        0.21       -0.64      1.40 o 
  -1 -11   5       90.77       86.23      3.46 o 
   0 -11   5       16.19       10.96      3.08 o 
   1 -11   5       10.07        8.49      3.43 o 
  -4 -10   5        0.55        0.78      1.01 o 
  -3 -10   5        2.47        1.81      2.15 o 
  -2 -10   5        9.12        8.41      2.45 o 
  -1 -10   5        2.81        3.23      1.36 o 
   0 -10   5       60.69       65.21      2.91 o 
   1 -10   5      131.02      144.35      6.53 o 
   2 -10   5        0.12        1.27      0.78 o 
   3 -10   5        0.59        0.85      1.26 o 
  -5  -9   5       10.77       10.14      2.77 o 
  -4  -9   5       17.49       11.09      3.30 o 
  -3  -9   5      122.08      112.21     13.57 o 
  -2  -9   5       49.11       47.62      7.17 o 
  -1  -9   5        1.37        0.77      2.07 o 
   0  -9   5        0.29        1.60      0.94 o 
   1  -9   5        0.21        0.64      0.52 o 
   2  -9   5        3.24        3.32      1.12 o 
   3  -9   5       43.05       32.84      8.22 o 
   4  -9   5      242.33      276.64     22.49 o 
  -5  -8   5        8.34        5.25      3.49 o 
  -4  -8   5        0.23        0.41      1.27 o 
  -3  -8   5       32.50       30.35      3.20 o 
  -2  -8   5      219.89      215.12     17.88 o 
  -1  -8   5      160.48      176.37      7.37 o 
   0  -8   5      281.62      300.50     12.16 o 
   1  -8   5      272.56      265.59      9.38 o 
   2  -8   5       37.92       37.22      1.14 o 
   3  -8   5       70.78       68.60      4.52 o 
   4  -8   5       10.99        8.39      2.17 o 
  -6  -7   5        8.38        3.53      3.07 o 
  -5  -7   5      115.38      121.05      8.17 o 
  -4  -7   5      361.34      368.38     12.77 o 
  -3  -7   5       73.81       66.37      4.29 o 
  -2  -7   5       51.97       53.80      5.91 o 
  -1  -7   5      112.06      126.40      8.33 o 
   0  -7   5       13.92       15.23      1.40 o 
   1  -7   5        1.70        4.86      1.05 o 
   2  -7   5       31.75       29.40      1.80 o 
   3  -7   5       88.52       95.12      3.45 o 
   4  -7   5        1.95        0.00      1.67 o 
   5  -7   5       75.92       71.89      5.40 o 
  -6  -6   5      109.35      127.95      7.89 o 
  -5  -6   5       79.53       60.52      7.00 o 
  -4  -6   5      249.09      289.23     17.95 o 
  -3  -6   5      205.12      213.35      7.60 o 
  -2  -6   5        4.78        4.94      1.53 o 
  -1  -6   5       77.51       78.52      3.49 o 
   0  -6   5        0.43        1.02      0.70 o 
   1  -6   5        0.28        0.12      0.62 o 
   2  -6   5       52.56       49.95      1.77 o 
   3  -6   5      253.14      260.41      8.71 o 
   4  -6   5      119.55      123.59      9.78 o 
   5  -6   5       92.05      105.59      7.76 o 
  -6  -5   5       53.79       56.71      4.69 o 
  -5  -5   5       13.05        9.06      4.96 o 
  -4  -5   5        0.46       -1.17      2.98 o 
  -3  -5   5      111.24      111.19      4.99 o 
  -2  -5   5       18.54       17.17      4.52 o 
  -1  -5   5      437.67      468.78     12.44 o 
   0  -5   5      596.00      602.54     28.57 o 
   1  -5   5      815.77      842.95     18.82 o 
   2  -5   5      285.09      289.50      8.20 o 
   3  -5   5      236.68      222.99      6.36 o 
   4  -5   5      211.11      200.96      7.17 o 
   5  -5   5        8.51       10.43      3.16 o 
   6  -5   5        3.17        2.88      1.70 o 
  -7  -4   5       31.82       29.67      8.35 o 
  -6  -4   5      364.83      390.49      7.93 o 
  -5  -4   5       84.33       86.98     13.42 o 
  -4  -4   5      258.02      267.84     12.63 o 
  -3  -4   5      339.78      358.21     14.12 o 
  -2  -4   5       24.17       29.02      2.38 o 
  -1  -4   5      156.78      173.12      5.77 o 
   0  -4   5      431.21      477.43     11.73 o 
   1  -4   5        0.60        1.12      0.35 o 
   2  -4   5      137.29      124.96      3.00 o 
   3  -4   5       68.04       72.66      2.74 o 
   4  -4   5       63.73       54.04      2.94 o 
   5  -4   5       50.30       59.58      6.63 o 
   6  -4   5      284.08      330.23     15.10 o 
  -7  -3   5        0.06        2.23      2.16 o 
  -6  -3   5        1.00        1.16      2.53 o 
  -5  -3   5       30.72       25.54      8.23 o 
  -4  -3   5        0.01       -0.28      2.69 o 
  -3  -3   5      199.77      215.95     10.53 o 
  -2  -3   5     1817.34     1953.26     50.72 o 
  -1  -3   5       15.41       27.14      1.43 o 
   0  -3   5      421.11      356.60      8.46 o 
   1  -3   5       60.85       65.20      1.61 o 
   2  -3   5      103.05      120.76      3.40 o 
   3  -3   5      705.34      657.39     22.67 o 
   4  -3   5      624.16      641.44     24.74 o 
   5  -3   5      179.39      191.30      6.37 o 
   6  -3   5       16.81       16.55      4.47 o 
  -7  -2   5       13.51       11.31      7.11 o 
  -6  -2   5       41.13       37.76      8.81 o 
  -5  -2   5       53.16       59.79      2.46 o 
  -4  -2   5      667.53      649.30     21.08 o 
  -3  -2   5      193.96      232.99      9.99 o 
  -2  -2   5      193.70      158.76      7.87 o 
  -1  -2   5      154.26      154.08      2.74 o 
   0  -2   5      125.79      141.21      3.47 o 
   1  -2   5     3391.90     3443.21    118.71 o 
   2  -2   5      802.97      784.47     11.16 o 
   3  -2   5      483.20      463.43      9.84 o 
   4  -2   5      578.56      538.11     11.88 o 
   5  -2   5      454.95      461.46     19.41 o 
   6  -2   5       22.88       14.31      2.76 o 
   7  -2   5        1.19        1.14      1.30 o 
  -7  -1   5       39.27       36.76      3.91 o 
  -6  -1   5      104.93       98.02      7.35 o 
  -5  -1   5      262.99      282.63      9.45 o 
  -4  -1   5      253.00      241.68      5.82 o 
  -3  -1   5      275.40      297.42      6.75 o 
  -2  -1   5        0.93        0.92      0.45 o 
  -1  -1   5      117.35      126.86      2.85 o 
   0  -1   5      331.72      327.26      5.58 o 
   1  -1   5       69.21       79.03      1.46 o 
   2  -1   5       93.65       90.54      1.96 o 
   3  -1   5        2.20        3.82      0.61 o 
   4  -1   5      562.03      573.72     11.49 o 
   5  -1   5      355.52      362.25     15.35 o 
   6  -1   5        6.98        7.89      1.42 o 
   7  -1   5       44.86       32.74     10.01 o 
  -7   0   5       33.56       38.19      6.11 o 
  -6   0   5       10.38        8.52      2.23 o 
  -5   0   5        9.33        9.94      2.11 o 
  -4   0   5        8.64       11.87      1.78 o 
  -3   0   5        0.70        3.21      0.78 o 
  -2   0   5      649.48      637.88      7.94 o 
  -1   0   5     1819.57     1878.62     15.93 o 
   0   0   5      191.37      179.99      3.10 o 
   1   0   5        1.01        2.83      0.53 o 
   2   0   5     1013.79     1014.66     10.18 o 
   3   0   5       86.44       98.43      3.00 o 
   4   0   5      143.21      130.28      7.58 o 
   5   0   5       10.88       10.56      1.72 o 
   6   0   5       16.40       12.06      3.51 o 
   7   0   5        6.41        5.98      2.69 o 
  -7   1   5        5.13        3.85      2.30 o 
  -6   1   5       57.69       44.03      5.47 o 
  -5   1   5        0.00        1.12      1.47 o 
  -4   1   5      502.00      472.09      9.23 o 
  -3   1   5      228.06      216.87      6.81 o 
  -2   1   5     1850.27     1859.77     21.94 o 
  -1   1   5       89.71       76.72      1.70 o 
   0   1   5      174.85      175.44      2.03 o 
   1   1   5      363.72      340.19      2.98 o 
   2   1   5        7.54        9.31      0.39 o 
   3   1   5      536.36      578.06      9.59 o 
   4   1   5        2.60        1.82      0.79 o 
   5   1   5      180.13      189.26     13.21 o 
   6   1   5      190.40      175.84      5.18 o 
   7   1   5       61.04       66.25      4.24 o 
  -6   2   5      145.78      146.51      7.65 o 
  -5   2   5        0.51       -0.54      2.73 o 
  -4   2   5      222.45      194.63      7.15 o 
  -3   2   5      274.06      284.77     12.58 o 
  -2   2   5      891.37     1016.87     13.25 o 
  -1   2   5       91.52      107.40      2.12 o 
   0   2   5        8.43        5.81      0.96 o 
   1   2   5     1229.19     1162.96     14.50 o 
   2   2   5     1866.63     2043.50     23.85 o 
   3   2   5       30.36       46.17      2.76 o 
   4   2   5        1.53        1.13      0.86 o 
   5   2   5      175.49      169.61      9.95 o 
   6   2   5        0.62        1.02      0.95 o 
   7   2   5       13.08        9.99      6.70 o 
  -6   3   5       38.36       43.98      3.59 o 
  -5   3   5      133.78      119.15      4.58 o 
  -4   3   5       25.02       34.78      6.31 o 
  -3   3   5       91.66      100.11      4.61 o 
  -2   3   5      203.42      233.10      5.88 o 
  -1   3   5       13.46       28.03      1.30 o 
   0   3   5      161.95      170.83      3.24 o 
   1   3   5       29.85       29.57      0.68 o 
   2   3   5     1928.09     2044.43     37.34 o 
   3   3   5        0.74       -0.05      0.38 o 
   4   3   5       17.28       17.55      2.10 o 
   5   3   5      143.02      158.94     10.96 o 
   6   3   5       56.08       62.77      3.98 o 
   7   3   5       98.62      103.69      7.60 o 
  -6   4   5       63.49       68.95      8.64 o 
  -5   4   5      300.43      320.17     13.65 o 
  -4   4   5       90.72       94.09      6.60 o 
  -3   4   5      437.62      433.84      8.08 o 
  -2   4   5        1.76        2.22      0.56 o 
  -1   4   5      247.87      254.00      4.12 o 
   0   4   5       47.72       44.14      1.86 o 
   1   4   5      678.87      637.54     14.04 o 
   2   4   5      512.29      509.23     11.37 o 
   3   4   5      102.31      128.91      3.57 o 
   4   4   5       27.86       30.48      2.54 o 
   5   4   5        7.05        8.14      2.07 o 
   6   4   5      129.02      133.65      9.00 o 
  -6   5   5      197.81      224.40     13.38 o 
  -5   5   5      105.98       96.43      6.11 o 
  -4   5   5       79.06       85.22      3.92 o 
  -3   5   5       12.61        8.46      1.57 o 
  -2   5   5       80.11       83.27      3.16 o 
  -1   5   5      418.48      446.30     14.46 o 
   0   5   5      237.56      240.13      5.28 o 
   1   5   5       13.32        7.15      1.31 o 
   2   5   5      102.96       99.50      3.49 o 
   3   5   5       90.46      103.05      3.65 o 
   4   5   5      481.56      531.97     20.04 o 
   5   5   5       21.91       25.43      2.56 o 
   6   5   5      128.78      123.97      8.52 o 
  -5   6   5       85.00       95.29      5.65 o 
  -4   6   5       10.92        9.60      2.29 o 
  -3   6   5       34.27       28.66      5.40 o 
  -2   6   5      798.96      830.23     25.67 o 
  -1   6   5        2.83        1.74      0.94 o 
   0   6   5       59.70       55.50      2.54 o 
   1   6   5       44.20       46.08      1.84 o 
   2   6   5      232.44      240.41      5.24 o 
   3   6   5       68.86       64.60      2.56 o 
   4   6   5       65.87       61.68      3.83 o 
   5   6   5        2.18        2.79      1.32 o 
   6   6   5        1.44        1.35      1.47 o 
  -5   7   5       13.23       11.70      3.39 o 
  -4   7   5        7.31        5.72      1.07 o 
  -3   7   5        6.84        7.56      1.73 o 
  -2   7   5      169.84      171.59      7.19 o 
  -1   7   5      151.50      158.37     11.25 o 
   0   7   5      256.07      268.40      6.63 o 
   1   7   5       23.36       15.86      4.71 o 
   2   7   5       58.77       61.52      2.45 o 
   3   7   5       83.24       81.08      3.93 o 
   4   7   5      166.71      166.21      6.92 o 
   5   7   5       10.42        6.20      7.00 o 
   6   7   5       65.91       63.21      4.83 o 
  -4   8   5       83.72       88.89      3.46 o 
  -3   8   5       54.96       56.70      2.81 o 
  -2   8   5       17.96       17.38      3.72 o 
  -1   8   5        0.77       -0.18      0.92 o 
   0   8   5        6.54        8.69      1.78 o 
   1   8   5      153.09      156.58      7.78 o 
   2   8   5       19.44       19.56      1.18 o 
   3   8   5       55.45       55.16      2.83 o 
   4   8   5       13.67        9.44      3.83 o 
   5   8   5      142.21      157.71     10.64 o 
   6   8   5        9.32        4.92      4.26 o 
  -4   9   5      126.15      130.23      7.85 o 
  -3   9   5      204.28      208.81      9.16 o 
  -2   9   5       77.26       72.24      6.94 o 
  -1   9   5      699.79      760.74     41.21 o 
   0   9   5      557.82      602.78     20.69 o 
   1   9   5       11.24       11.07      0.97 o 
   2   9   5      127.12      132.77      6.86 o 
   3   9   5        0.27       -0.96      2.69 o 
   4   9   5      150.18      147.45      9.96 o 
   5   9   5        2.09        3.10      3.02 o 
  -3  10   5       25.10       18.98      5.10 o 
  -2  10   5       65.64       63.20      2.57 o 
  -1  10   5       18.22       20.64      1.89 o 
   0  10   5      106.40      108.59      5.84 o 
   1  10   5       40.74       39.48      4.00 o 
   2  10   5      309.01      315.50     16.55 o 
   3  10   5       73.52       68.33      5.10 o 
   4  10   5        4.20        4.58      3.89 o 
   5  10   5       57.30       67.75     11.07 o 
  -2  11   5        8.02        6.90      2.18 o 
  -1  11   5       68.26       64.63      7.97 o 
   0  11   5      120.60      121.69      4.25 o 
   1  11   5        8.08        7.27      2.07 o 
   2  11   5        2.19        3.01      1.39 o 
   3  11   5        1.94        2.94      2.30 o 
   4  11   5        0.87       -1.26      2.85 o 
   0  12   5       26.70       17.18      6.09 o 
   1  12   5        0.16       -0.68      2.18 o 
   2  12   5       43.82       29.24     10.46 o 
  -3 -11   6      126.60      120.70      7.58 o 
  -2 -11   6       33.77       18.21      6.29 o 
  -1 -11   6       49.27       48.88      5.56 o 
   0 -11   6       41.59       34.00      7.51 o 
   1 -11   6       88.74      104.16      5.34 o 
  -4 -10   6        3.03        3.27      1.46 o 
  -3 -10   6       29.71       30.90      3.49 o 
  -2 -10   6       17.49       13.66      5.27 o 
  -1 -10   6      109.09      111.86      5.16 o 
   0 -10   6        3.80        2.85      1.72 o 
   1 -10   6       42.37       42.39      2.22 o 
   2 -10   6        0.20        1.39      0.63 o 
   3 -10   6        3.84        5.81      2.15 o 
  -5  -9   6      105.28      102.55      9.61 o 
  -4  -9   6       59.23       59.23      5.15 o 
  -3  -9   6       24.67       15.05      5.19 o 
  -2  -9   6        8.63        7.52      1.81 o 
  -1  -9   6       59.90       59.37      2.93 o 
   0  -9   6        2.61        2.18      1.01 o 
   1  -9   6       22.89       25.81      1.90 o 
   2  -9   6       90.54       92.53      4.41 o 
   3  -9   6        0.33        0.69      0.91 o 
  -5  -8   6        0.74        0.44      1.79 o 
  -4  -8   6        8.04       12.02      2.33 o 
  -3  -8   6      248.66      240.51      8.54 o 
  -2  -8   6      251.00      259.42     11.41 o 
  -1  -8   6      180.00      167.78      7.72 o 
   0  -8   6        2.41        2.82      0.88 o 
   1  -8   6        1.26        0.57      0.77 o 
   2  -8   6        0.00        0.67      0.72 o 
   3  -8   6       16.50       14.61      5.60 o 
   4  -8   6      215.40      228.92     10.78 o 
  -6  -7   6      139.46      146.85     13.19 o 
  -5  -7   6       15.11       11.98      4.59 o 
  -4  -7   6       47.74       47.22      9.55 o 
  -3  -7   6       48.33       41.55      4.72 o 
  -2  -7   6       56.94       57.40      3.19 o 
  -1  -7   6      321.37      320.15     10.24 o 
   0  -7   6       12.68        9.02      1.73 o 
   1  -7   6      489.08      448.56      9.94 o 
   2  -7   6       13.87       23.20      2.85 o 
   3  -7   6       57.58       61.19      2.89 o 
   4  -7   6       54.91       56.28      6.58 o 
   5  -7   6       93.70       97.27      8.57 o 
  -6  -6   6        0.41       -0.56      3.00 o 
  -5  -6   6       34.04       30.80     10.37 o 
  -4  -6   6        0.00       -0.09      5.59 o 
  -3  -6   6      122.32      115.81      5.51 o 
  -2  -6   6      116.56      114.58      5.91 o 
  -1  -6   6       46.83       53.87      2.77 o 
   0  -6   6      551.80      584.20     14.80 o 
   1  -6   6      390.09      356.88      9.00 o 
   2  -6   6       69.90       60.20      2.43 o 
   3  -6   6      182.82      169.81      5.96 o 
   4  -6   6        0.07        0.95      1.06 o 
   5  -6   6        0.53        3.24      1.39 o 
  -6  -5   6        2.98        3.35      2.95 o 
  -5  -5   6       49.61       39.43      2.97 o 
  -4  -5   6        5.23        2.43      2.60 o 
  -3  -5   6       61.08       63.18      4.64 o 
  -2  -5   6       27.24       22.35      5.69 o 
  -1  -5   6      527.19      498.25     15.91 o 
   0  -5   6       42.18       42.15      1.58 o 
   1  -5   6        8.35       10.68      0.86 o 
   2  -5   6       12.52       12.71      1.29 o 
   3  -5   6      202.63      196.46      2.37 o 
   4  -5   6       40.93       40.45      9.13 o 
   5  -5   6       53.83       61.13      4.02 o 
   6  -5   6       13.39        8.48      2.30 o 
  -6  -4   6       19.17       22.21      1.96 o 
  -5  -4   6        1.87        1.66      2.00 o 
  -4  -4   6      126.78      115.21      8.63 o 
  -3  -4   6      205.69      219.09      9.26 o 
  -2  -4   6        4.57        4.11      1.32 o 
  -1  -4   6      107.37      119.21      3.62 o 
   0  -4   6      210.70      215.00      5.38 o 
   1  -4   6      940.20      882.47     16.20 o 
   2  -4   6       64.25       66.95      2.07 o 
   3  -4   6      216.86      224.23      6.03 o 
   4  -4   6      216.63      200.92      7.00 o 
   5  -4   6        1.50        2.79      1.74 o 
   6  -4   6       44.16       34.92      9.61 o 
  -7  -3   6       22.25       16.44      5.95 o 
  -6  -3   6        1.16       -2.32      2.32 o 
  -5  -3   6       63.14       52.84      2.86 o 
  -4  -3   6       75.08       66.73      5.08 o 
  -3  -3   6       89.41       74.57      5.30 o 
  -2  -3   6      566.58      575.30     21.45 o 
  -1  -3   6      186.97      194.38      5.35 o 
   0  -3   6       87.59       93.09      2.28 o 
   1  -3   6      272.06      283.08     10.85 o 
   2  -3   6      329.69      324.13      9.71 o 
   3  -3   6      292.89      294.95      5.19 o 
   4  -3   6       21.09       28.55      1.89 o 
   5  -3   6       15.66       17.10      4.17 o 
   6  -3   6        0.74        1.52      1.36 o 
  -7  -2   6      101.96       88.35      5.84 o 
  -6  -2   6       79.58       74.38      8.69 o 
  -5  -2   6      279.01      266.81      9.48 o 
  -4  -2   6      970.67      962.85     24.02 o 
  -3  -2   6      841.15      807.91     25.93 o 
  -2  -2   6      102.13      114.38      4.30 o 
  -1  -2   6      955.53      922.47      9.71 o 
   0  -2   6      718.21      711.49     11.08 o 
   1  -2   6     1325.74     1323.01     13.49 o 
   2  -2   6      212.45      226.09      3.13 o 
   3  -2   6        0.56       -0.01      0.26 o 
   4  -2   6        4.38        5.99      1.09 o 
   5  -2   6        3.17        2.41      1.22 o 
   6  -2   6        4.04        4.03      1.96 o 
  -7  -1   6      118.80      108.58     12.05 o 
  -6  -1   6        6.82        5.64      2.91 o 
  -5  -1   6      164.45      169.25      7.63 o 
  -4  -1   6      274.84      279.35     10.22 o 
  -3  -1   6       69.82       61.74      2.47 o 
  -2  -1   6      712.09      784.54     12.04 o 
  -1  -1   6     1010.39     1047.91     15.93 o 
   0  -1   6      418.40      405.95      6.41 o 
   1  -1   6      721.35      682.03     10.43 o 
   2  -1   6      213.66      191.85      4.54 o 
   3  -1   6      326.65      351.00      6.59 o 
   4  -1   6      682.87      665.53     21.61 o 
   5  -1   6      132.10      115.95      2.08 o 
   6  -1   6       21.75       17.38      4.79 o 
   7  -1   6        0.98        0.87      1.63 o 
  -7   0   6       40.99       32.41      5.29 o 
  -6   0   6       48.65       46.15      3.82 o 
  -5   0   6      115.77      110.57      4.37 o 
  -4   0   6      306.94      311.38      6.11 o 
  -3   0   6      484.90      475.64     10.35 o 
  -2   0   6       88.60       88.19      2.75 o 
  -1   0   6       89.51       81.03      1.00 o 
   0   0   6      141.64      134.69      2.24 o 
   1   0   6        0.77        3.52      0.54 o 
   2   0   6        2.57        0.44      0.21 o 
   3   0   6      100.76       89.18      3.15 o 
   4   0   6       19.17       22.99      0.97 o 
   5   0   6      460.28      487.88     20.67 o 
   6   0   6       39.34       39.56      5.09 o 
   7   0   6       12.77        7.82      2.69 o 
  -6   1   6      230.80      251.87     13.07 o 
  -5   1   6      130.32      138.55      5.64 o 
  -4   1   6      544.59      551.08     14.34 o 
  -3   1   6      119.30      118.27      3.00 o 
  -2   1   6       96.91       98.66      2.60 o 
  -1   1   6        0.03        0.17      0.26 o 
   0   1   6        9.25        8.33      0.40 o 
   1   1   6      855.92      807.01     10.85 o 
   2   1   6        5.95        3.97      0.36 o 
   3   1   6      839.71      834.49     13.73 o 
   4   1   6       28.55       30.21      1.42 o 
   5   1   6        7.72        7.35      2.30 o 
   6   1   6      120.39      122.81      8.63 o 
   7   1   6       20.29       13.61      4.42 o 
  -6   2   6        0.12        1.07      1.04 o 
  -5   2   6       24.76       22.71      4.04 o 
  -4   2   6      229.77      239.26      8.15 o 
  -3   2   6      206.53      190.51      6.75 o 
  -2   2   6       16.89       20.77      1.96 o 
  -1   2   6       12.73       13.72      0.60 o 
   0   2   6      807.11      804.53     13.50 o 
   1   2   6      396.83      354.09     10.67 o 
   2   2   6       89.34      105.68      3.01 o 
   3   2   6      241.65      259.62      5.93 o 
   4   2   6       15.68       15.93      0.91 o 
   5   2   6        0.32        2.56      1.26 o 
   7   2   6        0.00        0.82      0.94 o 
  -6   3   6        0.66        2.74      1.63 o 
  -5   3   6       32.97       28.08      4.82 o 
  -4   3   6        1.25        0.28      0.88 o 
  -3   3   6      206.19      223.11      4.26 o 
  -2   3   6      798.77      841.37     15.46 o 
  -1   3   6       75.73       77.25      1.96 o 
   0   3   6       39.94       38.76      0.96 o 
   1   3   6     1000.90     1038.28     23.72 o 
   2   3   6       27.32       26.25      0.82 o 
   3   3   6      379.40      395.92     10.32 o 
   4   3   6      352.47      354.72      8.23 o 
   5   3   6       45.18       48.37      2.21 o 
   6   3   6      127.06      118.24      6.70 o 
  -6   4   6       84.35       91.98      5.22 o 
  -5   4   6       50.15       60.76      3.73 o 
  -4   4   6      113.98       91.89      3.67 o 
  -3   4   6      150.20      144.40      4.07 o 
  -2   4   6      175.97      188.29      5.09 o 
  -1   4   6       18.98       13.63      1.11 o 
   0   4   6        0.22        2.36      0.45 o 
   2   4   6     3729.26     4183.82    239.71 o 
   3   4   6       15.97       12.00      1.22 o 
   4   4   6      512.00      561.01     17.81 o 
   5   4   6      236.94      254.61     13.92 o 
   6   4   6        5.73        5.71      2.40 o 
  -6   5   6       20.76       14.12      4.59 o 
  -5   5   6        8.14        5.41      1.39 o 
  -4   5   6       40.05       52.03      8.78 o 
  -3   5   6        1.22        0.68      1.17 o 
  -2   5   6       50.71       52.06      2.98 o 
  -1   5   6      515.73      510.81     32.55 o 
   0   5   6      204.29      222.27      4.92 o 
   1   5   6      455.36      456.26      9.70 o 
   2   5   6      142.14      130.60      4.98 o 
   3   5   6       91.35       97.84      3.42 o 
   4   5   6        0.00        0.26      0.66 o 
   5   5   6       93.79       91.09      6.46 o 
   6   5   6        0.19        0.95      2.72 o 
  -5   6   6        8.09        5.15      1.47 o 
  -4   6   6      101.50      107.22      4.26 o 
  -3   6   6       64.17       65.07      3.79 o 
  -2   6   6        5.93        4.23      1.55 o 
  -1   6   6        5.46        6.02      1.04 o 
   0   6   6       31.26       26.77      1.09 o 
   1   6   6       12.22       14.67      0.80 o 
   2   6   6        3.77        3.37      0.69 o 
   3   6   6       72.55       84.21      4.07 o 
   4   6   6      126.47      139.61     10.10 o 
   5   6   6       55.64       60.15      5.01 o 
  -5   7   6        0.51        0.94      1.91 o 
  -4   7   6       20.96       18.31      3.85 o 
  -3   7   6        2.29        2.27      1.13 o 
  -2   7   6      263.31      274.42     24.27 o 
  -1   7   6      196.34      202.67      4.42 o 
   0   7   6      163.42      160.66      5.62 o 
   1   7   6       22.59       24.59      1.09 o 
   2   7   6      229.39      231.87      7.49 o 
   3   7   6        0.46        0.46      1.07 o 
   4   7   6       80.17       86.16      4.81 o 
   5   7   6        1.64        1.71      2.63 o 
   6   7   6        0.07        0.06      1.96 o 
  -4   8   6        0.26       -0.76      0.93 o 
  -3   8   6       43.92       49.23      2.41 o 
  -2   8   6      276.47      298.78      9.53 o 
  -1   8   6        1.96        1.99      0.91 o 
   0   8   6        1.63        2.05      0.94 o 
   1   8   6      207.54      213.00      8.55 o 
   2   8   6       23.19       24.66      1.40 o 
   3   8   6       29.34       24.68      2.72 o 
   4   8   6       82.27       83.27      3.63 o 
   5   8   6        9.35        9.27      5.46 o 
   6   8   6       24.59       14.34      9.14 o 
  -3   9   6      144.90      142.36      5.03 o 
  -2   9   6        0.34        0.69      0.55 o 
  -1   9   6        2.30        1.28      0.84 o 
   0   9   6      131.50      132.09      4.82 o 
   1   9   6       40.14       34.93      2.47 o 
   2   9   6       19.95       19.95      2.35 o 
   3   9   6       17.58       19.92      6.41 o 
   4   9   6        0.02       -2.50      3.13 o 
   5   9   6        0.17        1.22      1.96 o 
  -3  10   6       11.20       11.05      3.01 o 
  -2  10   6       39.14       35.53      2.93 o 
  -1  10   6      226.91      244.13     10.41 o 
   0  10   6       12.21       10.72      2.09 o 
   1  10   6       58.96       59.91      2.75 o 
   2  10   6       17.46       13.74      3.94 o 
   3  10   6       26.01       27.84     10.07 o 
   4  10   6        7.19       10.36      5.01 o 
  -1  11   6        1.77        1.10      1.01 o 
   0  11   6       91.72       96.76      5.41 o 
   1  11   6       25.92       22.39      7.75 o 
   2  11   6       19.33       14.98      6.07 o 
   1  12   6       11.73        8.79      3.12 o 
  -3 -11   7       11.92        8.82      4.56 o 
  -2 -11   7      102.68       99.19      5.29 o 
  -1 -11   7        8.69        6.26      2.18 o 
   0 -11   7        0.00        0.40      1.56 o 
   1 -11   7        6.56        8.05      1.85 o 
  -4 -10   7        1.08        0.37      1.15 o 
  -3 -10   7        4.85        2.15      1.38 o 
  -2 -10   7       23.77       25.01      4.42 o 
  -1 -10   7       59.63       59.76      3.05 o 
   0 -10   7       52.10       52.58      2.94 o 
   1 -10   7       44.88       44.12      7.58 o 
   2 -10   7       38.20       28.82      7.65 o 
  -5  -9   7       39.19       35.79      9.49 o 
  -4  -9   7       53.72       51.15      3.09 o 
  -3  -9   7      112.86      114.34      5.60 o 
  -2  -9   7        4.85        5.95      1.96 o 
  -1  -9   7       86.83       90.21      3.17 o 
   0  -9   7        0.20        1.35      0.67 o 
   1  -9   7        2.09        1.71      0.85 o 
   2  -9   7      104.40      113.04      5.29 o 
   3  -9   7        0.29        1.50      1.08 o 
  -5  -8   7      128.86      128.45      8.28 o 
  -4  -8   7        1.26        0.75      1.09 o 
  -3  -8   7        0.12       -1.67      3.75 o 
  -2  -8   7      162.62      164.38      8.05 o 
  -1  -8   7      103.07      108.11      3.91 o 
   0  -8   7      127.48      109.19      3.22 o 
   1  -8   7       65.41       61.66      1.95 o 
   2  -8   7      142.86      147.35      4.31 o 
   3  -8   7       96.59       96.10      6.53 o 
   4  -8   7       24.99       22.88      7.38 o 
  -6  -7   7       38.23       28.64     12.73 o 
  -5  -7   7        6.78        1.99      2.40 o 
  -4  -7   7        8.48        6.10      2.43 o 
  -3  -7   7       59.22       57.49      2.73 o 
  -2  -7   7     1279.52     1261.56     49.58 o 
  -1  -7   7      845.65      839.25     23.11 o 
   0  -7   7      585.36      617.16     16.93 o 
   1  -7   7      413.20      393.04     21.35 o 
   2  -7   7      366.15      337.24     14.64 o 
   3  -7   7      136.65      138.69      4.43 o 
   4  -7   7      106.52      113.95      7.91 o 
   5  -7   7        1.17        3.07      2.00 o 
  -6  -6   7      140.47      150.29     11.18 o 
  -5  -6   7      124.45      111.99      7.06 o 
  -4  -6   7       32.99       36.94      3.28 o 
  -3  -6   7        6.25        8.36      3.26 o 
  -2  -6   7      596.22      613.90     19.74 o 
  -1  -6   7        1.51        1.59      0.94 o 
   0  -6   7        9.11        9.86      1.78 o 
   1  -6   7        3.50        0.81      0.77 o 
   2  -6   7      347.33      297.41      6.91 o 
   3  -6   7       64.52       61.77      3.85 o 
   4  -6   7       37.30       32.73      6.96 o 
   5  -6   7        0.02        2.56      1.24 o 
  -6  -5   7       13.16       13.41      3.27 o 
  -5  -5   7       45.74       41.62      4.61 o 
  -4  -5   7       96.38       69.56      4.60 o 
  -3  -5   7       42.51       40.71      3.57 o 
  -2  -5   7      345.73      354.77      9.91 o 
  -1  -5   7      183.51      182.38      7.28 o 
   0  -5   7      141.40      140.66      3.77 o 
   1  -5   7      992.91      917.28     18.56 o 
   2  -5   7      501.85      472.99     11.89 o 
   3  -5   7      261.14      251.04     10.27 o 
   4  -5   7       99.70      100.91      7.44 o 
   5  -5   7      116.09      115.07      7.34 o 
   6  -5   7       17.82       12.66      3.95 o 
  -6  -4   7        0.34        1.55      1.25 o 
  -5  -4   7       82.71       87.65      3.31 o 
  -4  -4   7       55.91       57.30      4.58 o 
  -3  -4   7       61.10       74.16     24.43 o 
  -2  -4   7      140.90      144.02      8.15 o 
  -1  -4   7     1596.14     1504.31     38.08 o 
   0  -4   7      204.27      231.59      5.88 o 
   1  -4   7      548.99      489.51     11.28 o 
   2  -4   7        7.20        8.72      0.51 o 
   3  -4   7       60.22       65.91      2.53 o 
   4  -4   7        0.63        0.36      0.57 o 
   5  -4   7       78.14       79.10     10.53 o 
   6  -4   7       33.01       34.99      8.44 o 
  -6  -3   7       37.65       34.90      7.39 o 
  -5  -3   7      494.94      481.12     14.05 o 
  -4  -3   7      151.83      131.09      6.03 o 
  -3  -3   7      794.38      769.80     21.09 o 
  -2  -3   7        0.69        0.34      0.73 o 
  -1  -3   7      207.75      225.52      3.96 o 
   0  -3   7      158.12      169.74      3.32 o 
   1  -3   7       12.82       15.78      1.28 o 
   2  -3   7       57.06       61.19      2.86 o 
   3  -3   7       61.51       58.84      2.20 o 
   4  -3   7       15.95       16.69      1.12 o 
   5  -3   7       14.03       13.94      4.08 o 
   6  -3   7       53.67       53.27     10.62 o 
  -7  -2   7        5.50        7.39      2.63 o 
  -6  -2   7      137.90      118.53      9.35 o 
  -5  -2   7      100.74       86.96      2.90 o 
  -4  -2   7      562.19      546.50     17.20 o 
  -3  -2   7      198.98      184.18      6.63 o 
  -2  -2   7        3.10        2.33      1.19 o 
  -1  -2   7     1128.01     1179.31     18.38 o 
   0  -2   7     1020.70      986.70     11.48 o 
   1  -2   7        2.31        3.37      0.76 o 
   2  -2   7      103.52       97.96      4.23 o 
   3  -2   7       79.99       72.89      2.18 o 
   4  -2   7      146.88      135.71      5.04 o 
   5  -2   7       38.87       40.30      1.14 o 
   6  -2   7        0.46        1.75      1.61 o 
  -7  -1   7       16.86       17.16      5.88 o 
  -6  -1   7       87.81       99.42      5.20 o 
  -5  -1   7       21.55       18.38      1.19 o 
  -4  -1   7      434.80      440.78     11.56 o 
  -3  -1   7      116.52      116.00      3.94 o 
  -2  -1   7      218.17      242.21      4.56 o 
  -1  -1   7     2457.36     2495.25     44.69 o 
   0  -1   7      976.28     1036.87     10.63 o 
   1  -1   7        4.14        7.71      0.36 o 
   2  -1   7      708.20      710.55      9.29 o 
   3  -1   7      416.46      467.08     10.46 o 
   4  -1   7       71.35       64.88      4.17 o 
   5  -1   7      194.95      193.26      7.49 o 
   6  -1   7      339.76      362.77      5.69 o 
   7  -1   7       24.47       18.95      8.31 o 
  -6   0   7      167.41      167.27      8.21 o 
  -5   0   7        0.25        0.44      1.45 o 
  -4   0   7       43.66       45.94      3.06 o 
  -3   0   7       97.73       85.59      3.56 o 
  -2   0   7       17.47       15.92      1.90 o 
  -1   0   7      124.27       97.32      2.31 o 
   0   0   7      897.89      919.58      9.88 o 
   1   0   7       60.62       58.79      1.39 o 
   2   0   7       45.33       47.51      1.13 o 
   3   0   7      548.77      534.04     28.68 o 
   4   0   7       29.38       24.94      1.31 o 
   5   0   7        5.87        5.21      1.39 o 
   6   0   7        0.20        1.12      1.11 o 
   7   0   7        0.53        2.57      1.57 o 
  -6   1   7       13.99       11.33      4.22 o 
  -5   1   7       45.17       37.09      6.80 o 
  -4   1   7       26.90       23.75      1.80 o 
  -3   1   7        1.43        1.48      0.72 o 
  -2   1   7       66.31       73.47      2.04 o 
  -1   1   7        5.71        3.02      0.46 o 
   0   1   7      338.57      350.37      3.16 o 
   1   1   7      280.87      261.61      5.34 o 
   2   1   7       93.06      103.80      2.36 o 
   3   1   7       74.07       82.38      2.29 o 
   4   1   7        0.02        0.08      0.85 o 
   5   1   7       41.20       44.74      3.05 o 
   6   1   7        5.82        6.02      2.35 o 
   7   1   7        0.29        1.02      0.94 o 
  -6   2   7      133.71      160.02      7.37 o 
  -5   2   7        1.69        6.16      1.62 o 
  -4   2   7       53.18       44.84      2.86 o 
  -3   2   7        7.82        9.64      1.68 o 
  -2   2   7      426.09      473.14      8.82 o 
  -1   2   7      309.36      320.28      6.91 o 
   0   2   7        0.26        0.19      0.36 o 
   1   2   7      416.50      409.13      7.20 o 
   2   2   7       66.80       67.26      1.55 o 
   3   2   7      121.59      113.78      3.60 o 
   4   2   7       76.66       80.64      6.33 o 
   5   2   7        4.36        4.98      1.84 o 
   6   2   7       43.48       38.22      2.12 o 
  -6   3   7       13.08        7.05      2.68 o 
  -5   3   7        1.23        1.71      1.51 o 
  -4   3   7       76.30       61.79      5.45 o 
  -3   3   7       12.53       16.97      0.93 o 
  -2   3   7      335.02      347.43      7.97 o 
  -1   3   7      321.63      341.18      4.17 o 
   0   3   7        0.20        0.23      0.27 o 
   1   3   7     2958.83     3114.66     56.91 o 
   2   3   7     2096.86     2077.88     66.01 o 
   3   3   7       20.87       14.94      1.53 o 
   4   3   7      527.63      592.48     14.97 o 
   5   3   7       58.27       61.23      2.96 o 
   6   3   7        3.38        2.19      1.88 o 
  -6   4   7       10.32        4.31      3.62 o 
  -5   4   7        0.02       -0.09      1.71 o 
  -4   4   7      434.83      412.87     25.09 o 
  -3   4   7       32.75       25.26      1.54 o 
  -2   4   7       34.76       41.11      1.30 o 
  -1   4   7      828.02      794.85     29.72 o 
   0   4   7        0.32        4.10      0.62 o 
   1   4   7     3091.13     3189.50    129.34 o 
   2   4   7      504.57      470.07     20.62 o 
   3   4   7       52.00       57.72      2.02 o 
   4   4   7        0.18        0.61      0.52 o 
   5   4   7        0.27        1.29      0.70 o 
  -5   5   7       17.40       15.66      3.67 o 
  -4   5   7       25.46       19.69      2.03 o 
  -3   5   7       15.40       20.79      1.81 o 
  -2   5   7       21.96       17.31      4.16 o 
  -1   5   7      543.02      624.57     20.53 o 
   0   5   7       31.55       31.81      1.26 o 
   1   5   7      304.03      314.87     10.34 o 
   2   5   7       44.92       35.31      2.82 o 
   3   5   7       74.75       77.53      3.05 o 
   4   5   7      212.61      220.57      9.04 o 
   5   5   7      172.27      176.11      9.17 o 
   6   5   7       92.48       90.20      6.56 o 
  -5   6   7       35.40       28.79      7.35 o 
  -4   6   7       30.85       22.48      3.56 o 
  -3   6   7       15.31       10.64      1.88 o 
  -2   6   7       62.14       64.13      3.23 o 
  -1   6   7      102.10      110.46      5.13 o 
   0   6   7       31.08       28.10      1.10 o 
   1   6   7       20.70       18.75      1.08 o 
   2   6   7      711.74      708.59     17.07 o 
   3   6   7      373.70      434.65     16.93 o 
   4   6   7        2.20        2.17      0.96 o 
   5   6   7        0.31        2.04      1.34 o 
   6   6   7        5.29        4.21      3.47 o 
  -5   7   7      218.29      233.09     13.78 o 
  -4   7   7        1.53        0.66      1.19 o 
  -3   7   7      360.91      385.84     10.99 o 
  -2   7   7      347.53      356.32     18.77 o 
  -1   7   7        5.44        4.48      1.51 o 
   0   7   7      610.44      660.33     20.30 o 
   1   7   7       58.16       59.47      2.59 o 
   2   7   7       89.38       80.19      3.74 o 
   3   7   7        0.02       -0.14      1.03 o 
   4   7   7        6.37        4.44      2.74 o 
   5   7   7        0.30        1.12      2.41 o 
   6   7   7       71.31       86.46      7.44 o 
  -4   8   7       13.59       12.35      2.60 o 
  -3   8   7      126.59      121.68      5.46 o 
  -2   8   7      102.85      108.27      3.98 o 
  -1   8   7       22.57       21.52      1.26 o 
   0   8   7       67.87       71.19      4.08 o 
   1   8   7      144.80      159.01      8.55 o 
   2   8   7       37.42       35.93      4.76 o 
   3   8   7       25.31       22.39      7.61 o 
   4   8   7      139.58      143.10      8.97 o 
   5   8   7        1.88        0.29      1.73 o 
   6   8   7        2.36        2.45      3.66 o 
  -3   9   7       28.23       23.31      4.81 o 
  -2   9   7       70.03       75.57      6.80 o 
  -1   9   7       62.04       58.57      2.98 o 
   0   9   7        7.97        5.38      1.28 o 
   1   9   7       97.44       97.12      3.51 o 
   2   9   7       79.33       80.99      3.27 o 
   3   9   7       29.84       22.05      7.98 o 
   4   9   7       88.23       80.09      6.15 o 
   5   9   7        0.35       -1.14      2.63 o 
  -2  10   7       11.20        9.06      2.93 o 
  -1  10   7       53.22       54.26      2.70 o 
   0  10   7       11.41       10.67      1.81 o 
   1  10   7        5.45        6.03      1.99 o 
   2  10   7       10.87        9.62      5.14 o 
   3  10   7       40.47       39.12      3.61 o 
   4  10   7       29.49       23.07      8.81 o 
  -1  11   7       29.27       22.13      8.49 o 
   0  11   7       61.49       60.12      4.09 o 
   1  11   7       10.44        4.11      1.10 o 
   2  11   7       19.55       15.56      5.91 o 
   3  11   7        6.56        4.06      3.16 o 
  -2 -11   8       25.08       20.91      3.49 o 
  -1 -11   8        0.92        1.16      0.99 o 
   0 -11   8        2.19        1.41      1.55 o 
   1 -11   8      205.17      217.04     13.16 o 
  -4 -10   8        0.57       -2.40      2.40 o 
  -3 -10   8        7.78        8.49      2.82 o 
  -2 -10   8       83.37       86.01      4.37 o 
  -1 -10   8        9.58        6.61      2.24 o 
   0 -10   8       39.69       47.79      2.47 o 
   1 -10   8       46.77       56.00      2.72 o 
   2 -10   8       12.87       10.76      2.61 o 
  -4  -9   8        0.17       -1.42      2.10 o 
  -3  -9   8       78.28       73.91      3.61 o 
  -2  -9   8       83.64       67.19      3.24 o 
  -1  -9   8       25.23       27.36      3.00 o 
   0  -9   8      101.97      100.87      4.25 o 
   1  -9   8       24.53       23.15      5.11 o 
   2  -9   8       16.74       15.65      4.10 o 
   3  -9   8      311.58      297.07      9.30 o 
  -5  -8   8        6.60        0.13      2.07 o 
  -4  -8   8       14.67       10.57      4.23 o 
  -3  -8   8       19.57       20.54      2.57 o 
  -2  -8   8      108.92      104.42      3.98 o 
  -1  -8   8        1.49        1.61      0.81 o 
   0  -8   8      154.30      150.56      5.97 o 
   1  -8   8      284.45      310.59     10.16 o 
   2  -8   8       13.97        7.23      1.78 o 
   3  -8   8        0.64        1.76      1.66 o 
   4  -8   8        7.24       10.40      2.90 o 
  -5  -7   8        2.76       47.35      3.65 o 
  -4  -7   8       88.86       92.62      9.01 o 
  -3  -7   8       27.93       22.46      6.54 o 
  -2  -7   8       86.22       85.04      5.18 o 
  -1  -7   8       13.53       15.76      1.80 o 
   0  -7   8        2.44        2.98      0.89 o 
   1  -7   8       29.94       24.72      1.57 o 
   2  -7   8        2.25        2.73      0.90 o 
   3  -7   8       72.55       66.25      3.94 o 
   4  -7   8       71.59       75.14      5.45 o 
  -6  -6   8       25.71       17.18      7.13 o 
  -5  -6   8        6.12        2.43      3.75 o 
  -4  -6   8      126.90      124.07      6.94 o 
  -3  -6   8       26.01       25.93      7.10 o 
  -2  -6   8       56.66       51.71      4.08 o 
  -1  -6   8       82.68       72.60      3.51 o 
   0  -6   8      472.67      461.25      9.41 o 
   1  -6   8      762.85      726.23     24.85 o 
   2  -6   8       22.55       20.59      3.68 o 
   3  -6   8       28.99       28.94      1.94 o 
   4  -6   8       75.49       68.35      5.24 o 
   5  -6   8        0.19        2.84      1.71 o 
  -6  -5   8        1.19        1.28      1.01 o 
  -5  -5   8        0.05       -0.45      2.60 o 
  -4  -5   8      762.90      782.20     46.57 o 
  -3  -5   8      151.09      136.35      8.74 o 
  -2  -5   8      402.31      381.39      9.31 o 
  -1  -5   8      728.87      754.35     32.40 o 
   0  -5   8      199.57      208.79      4.93 o 
   1  -5   8       69.49       61.78      1.93 o 
   2  -5   8       79.25       79.26      3.02 o 
   3  -5   8        0.08        0.90      0.70 o 
   4  -5   8      119.94      131.87      4.53 o 
   5  -5   8        1.58        3.66      1.47 o 
  -6  -4   8      223.68      211.23      9.63 o 
  -5  -4   8       13.95        6.83      1.61 o 
  -4  -4   8      159.63      157.96      6.95 o 
  -3  -4   8      619.26      641.45     36.29 o 
  -2  -4   8        0.35        1.32      0.80 o 
  -1  -4   8       95.35       97.20      6.22 o 
   0  -4   8      410.37      394.99     11.15 o 
   1  -4   8      175.31      173.76      4.77 o 
   2  -4   8        9.93       12.09      2.30 o 
   3  -4   8      374.17      365.62      9.98 o 
   4  -4   8      170.12      165.30      6.54 o 
   5  -4   8      177.65      197.39     12.03 o 
   6  -4   8      165.21      185.94     12.60 o 
  -6  -3   8        8.40        5.56      3.03 o 
  -5  -3   8       49.20       54.12      2.03 o 
  -4  -3   8       23.63       22.16      1.70 o 
  -3  -3   8        8.88        7.37      1.57 o 
  -2  -3   8       13.69       17.07      3.41 o 
  -1  -3   8      504.33      510.82     11.00 o 
   0  -3   8       47.25       43.62      1.78 o 
   1  -3   8     1006.99      986.34     41.31 o 
   2  -3   8       18.58       21.77      1.30 o 
   3  -3   8      382.28      373.69      9.28 o 
   4  -3   8      153.79      156.39      4.97 o 
   5  -3   8       67.25       60.87      6.79 o 
   6  -3   8       12.65       11.72      3.05 o 
  -6  -2   8      149.46      150.43      7.19 o 
  -5  -2   8      127.12      141.35      4.33 o 
  -4  -2   8       94.45       93.52      4.11 o 
  -3  -2   8      475.95      470.11     10.06 o 
  -2  -2   8      243.93      248.86      5.73 o 
  -1  -2   8        2.45        1.12      0.56 o 
   0  -2   8      378.32      398.59      5.40 o 
   1  -2   8      758.71      762.51     18.95 o 
   2  -2   8       62.29       61.19      2.88 o 
   3  -2   8      114.51      119.68      3.40 o 
   4  -2   8        8.31        5.78      1.16 o 
   5  -2   8        4.58        3.74      1.31 o 
   6  -2   8      204.02      210.75     13.96 o 
  -6  -1   8        5.51        4.82      1.99 o 
  -5  -1   8       72.68       66.64      2.19 o 
  -4  -1   8       11.17        5.86      3.40 o 
  -3  -1   8        0.97       -0.08      0.74 o 
  -2  -1   8       56.79       64.08      2.81 o 
  -1  -1   8      814.26      840.56     12.78 o 
   0  -1   8      850.55      953.19     11.31 o 
   1  -1   8      240.69      228.17      2.93 o 
   2  -1   8      156.75      166.67      3.67 o 
   3  -1   8       68.24       71.34      2.10 o 
   4  -1   8      524.43      500.76     13.01 o 
   5  -1   8       36.02       32.84      1.39 o 
   6  -1   8      109.73      124.90      7.98 o 
  -6   0   8       82.44       73.07      4.09 o 
  -5   0   8        8.37        8.97      1.83 o 
  -4   0   8      342.63      352.12      8.18 o 
  -3   0   8      722.98      683.36     21.71 o 
  -2   0   8      414.14      442.75      9.87 o 
  -1   0   8     1225.28     1239.59     18.36 o 
   0   0   8       46.32       47.49      8.92 o 
   1   0   8      719.14      697.74     19.95 o 
   2   0   8     1582.92     1586.51     18.30 o 
   3   0   8       67.82       81.69      2.52 o 
   4   0   8      626.76      634.52     19.71 o 
   5   0   8      567.68      588.25     20.22 o 
   6   0   8      227.89      224.36     14.27 o 
   7   0   8        0.15        1.22      1.03 o 
  -6   1   8       83.18       72.50      4.13 o 
  -5   1   8        2.88        3.14      1.66 o 
  -4   1   8      237.17      251.87      5.99 o 
  -3   1   8       43.73       42.60      1.70 o 
  -2   1   8      120.14      126.67      4.29 o 
  -1   1   8      394.81      398.24      7.11 o 
   0   1   8      221.33      239.95      5.36 o 
   1   1   8      439.58      424.08      6.32 o 
   2   1   8       59.80       58.72      1.42 o 
   3   1   8       61.66       58.11      1.78 o 
   4   1   8       76.83       74.22      2.99 o 
   5   1   8      268.74      260.66     16.00 o 
   6   1   8       71.36       63.36      3.89 o 
  -6   2   8       85.42       88.80      6.60 o 
  -5   2   8       12.93        8.36      2.31 o 
  -4   2   8        0.34        0.46      1.04 o 
  -3   2   8      104.01       99.01      4.10 o 
  -2   2   8        0.08        0.14      0.48 o 
  -1   2   8     1782.25     1852.30     31.11 o 
   0   2   8       11.60       15.76      0.79 o 
   1   2   8     1006.97      945.94     11.02 o 
   2   2   8        3.64        5.41      0.31 o 
   3   2   8       47.11       45.81      1.54 o 
   4   2   8      101.59       93.80      4.39 o 
   5   2   8        7.56        9.99      3.25 o 
   6   2   8       24.15       28.28      2.73 o 
  -6   3   8       46.95       51.25      4.39 o 
  -5   3   8       29.43       18.47      5.30 o 
  -4   3   8        0.10        1.78      1.32 o 
  -3   3   8      323.77      306.27     11.70 o 
  -2   3   8       19.73       30.75      1.37 o 
  -1   3   8     1277.64     1235.63     22.72 o 
   0   3   8        5.11        2.09      0.53 o 
   1   3   8        3.77        3.31      1.53 o 
   2   3   8      189.81      199.36      8.05 o 
   3   3   8       12.42       12.58      0.56 o 
   4   3   8       13.30       16.64      2.45 o 
   5   3   8        0.23        0.28      1.02 o 
  -6   4   8       35.51       23.12      7.70 o 
  -5   4   8       78.08       69.17      3.34 o 
  -4   4   8       29.81       27.06      4.82 o 
  -3   4   8      319.39      280.16     19.12 o 
  -2   4   8       10.35        8.09      1.50 o 
  -1   4   8      260.48      293.88      7.86 o 
   0   4   8        4.77        5.46      1.08 o 
   1   4   8       61.19       52.60      4.32 o 
   2   4   8      950.63      938.68     34.20 o 
   3   4   8      149.77      157.74      7.60 o 
   4   4   8        0.83        1.62      1.08 o 
   5   4   8       12.70       11.25      4.59 o 
   6   4   8      122.40      135.40      9.02 o 
  -5   5   8       56.84       54.59      6.05 o 
  -4   5   8       58.01       59.20      7.26 o 
  -3   5   8        2.69        2.36      1.33 o 
  -2   5   8       38.78       38.50     11.47 o 
  -1   5   8       20.60       25.87      3.08 o 
   0   5   8       20.51       15.40      0.79 o 
   1   5   8      135.48      136.02      4.63 o 
   2   5   8        1.54        2.41      1.58 o 
   3   5   8      122.89      173.67      8.50 o 
   4   5   8        4.57        2.82      1.50 o 
   5   5   8        0.68        1.85      1.56 o 
   6   5   8       34.25       36.21      3.43 o 
  -5   6   8       53.75       57.85      3.53 o 
  -4   6   8       44.10       44.04      3.95 o 
  -3   6   8      375.51      387.70     33.16 o 
  -2   6   8       35.33       35.10      4.82 o 
  -1   6   8       38.32       37.96      2.91 o 
   0   6   8      157.23      167.53      5.54 o 
   1   6   8       62.49       70.71      2.45 o 
   2   6   8      476.96      469.03     22.69 o 
   3   6   8      273.47      256.42     10.66 o 
   4   6   8        1.93        4.23      2.98 o 
   5   6   8        5.31        4.34      1.97 o 
   6   6   8        2.04        1.26      2.20 o 
  -4   7   8       15.26       12.35      2.61 o 
  -3   7   8        4.77        2.08      1.02 o 
  -2   7   8       71.08       70.21      3.38 o 
  -1   7   8       59.67       65.71      3.80 o 
   0   7   8       87.98       89.22      4.02 o 
   1   7   8       84.06       82.59      3.68 o 
   2   7   8        5.79        3.07      0.79 o 
   3   7   8        0.05        1.40      1.74 o 
   4   7   8       41.78       36.92     13.08 o 
   5   7   8       25.18       22.00     11.38 o 
   6   7   8       60.82       60.32      5.46 o 
  -4   8   8        3.87        5.60      2.04 o 
  -3   8   8        0.52        0.68      1.03 o 
  -2   8   8       57.17       54.55      2.89 o 
  -1   8   8      627.49      669.49     22.86 o 
   0   8   8        0.95        0.77      0.52 o 
   1   8   8       36.09       35.84      2.20 o 
   2   8   8      139.82      146.32      8.04 o 
   3   8   8       31.63       25.90      9.28 o 
   4   8   8       42.12       34.34     11.99 o 
   5   8   8       58.32       64.88      4.70 o 
  -3   9   8        9.65        3.79      1.10 o 
  -2   9   8       90.03       82.68      3.81 o 
  -1   9   8       25.42       29.97      2.00 o 
   0   9   8       31.19       32.30      2.18 o 
   1   9   8        0.06        2.00      1.06 o 
   2   9   8       30.44       31.85     10.35 o 
   3   9   8        3.83        4.46      1.84 o 
   4   9   8       31.35       21.76     10.48 o 
   5   9   8       16.79       11.39      7.41 o 
  -2  10   8       10.06        6.29      1.93 o 
  -1  10   8        0.71        0.97      0.94 o 
   0  10   8        0.35        1.86      1.11 o 
   1  10   8       52.47       46.92      3.82 o 
   2  10   8       92.56       93.26      7.48 o 
   3  10   8        0.58        2.35      2.50 o 
   4  10   8        2.27        1.71      2.75 o 
  -1  11   8      111.76      113.06      9.61 o 
   0  11   8      337.46      362.47     16.25 o 
   1  11   8       75.39       65.24      5.04 o 
   2  11   8        0.11        0.10      1.38 o 
   3  11   8       55.16       55.83      9.23 o 
  -2 -11   9        3.44        2.36      1.34 o 
  -1 -11   9      186.97      216.12     14.69 o 
   0 -11   9        6.52        5.48      2.06 o 
  -3 -10   9       12.80       15.09      2.03 o 
  -2 -10   9        7.78        6.82      2.56 o 
  -1 -10   9        7.08        4.10      1.92 o 
   0 -10   9       58.35       54.40      3.66 o 
   1 -10   9       12.17        9.23      2.68 o 
   2 -10   9      101.33      117.42      7.14 o 
  -4  -9   9       53.71       45.46      4.46 o 
  -3  -9   9        0.00        2.15      2.18 o 
  -2  -9   9       94.58       89.16      3.64 o 
  -1  -9   9      139.11      138.28      5.95 o 
   0  -9   9       20.54       19.97      5.07 o 
   1  -9   9      108.55      122.44      8.74 o 
   2  -9   9      245.81      263.55      8.88 o 
   3  -9   9        2.53        2.54      2.66 o 
  -5  -8   9        3.79        3.68      1.78 o 
  -4  -8   9      118.41      146.29     10.10 o 
  -3  -8   9       10.87       12.09      4.08 o 
  -2  -8   9       28.15       28.63      2.75 o 
  -1  -8   9       26.37       29.66      2.05 o 
   0  -8   9      187.40      213.67      7.18 o 
   1  -8   9       39.82       50.59      5.76 o 
   2  -8   9        7.61        7.37      2.15 o 
   3  -8   9       39.38       31.93      7.15 o 
   4  -8   9       52.55       46.28     10.17 o 
  -5  -7   9      104.37      105.82      5.31 o 
  -4  -7   9      271.18      254.08     10.19 o 
  -3  -7   9        1.00        0.35      1.58 o 
  -2  -7   9       75.83       81.73      3.61 o 
  -1  -7   9       32.45       25.35      2.40 o 
   0  -7   9       17.05       13.61      1.41 o 
   1  -7   9       57.81       59.01      2.56 o 
   2  -7   9      193.97      214.80      7.18 o 
   3  -7   9       12.45       13.64      3.10 o 
   4  -7   9       68.91       78.98      4.66 o 
  -6  -6   9       14.97       12.93      3.74 o 
  -5  -6   9        2.14        1.98      1.12 o 
  -4  -6   9        4.09        1.23      1.62 o 
  -3  -6   9      118.64      131.73      7.41 o 
  -2  -6   9        6.07        6.10      1.85 o 
  -1  -6   9      817.64      807.79     41.08 o 
   0  -6   9      304.21      278.95      6.34 o 
   1  -6   9       41.16       39.13      1.68 o 
   2  -6   9       16.50       24.47      2.00 o 
   3  -6   9      185.18      177.23      6.06 o 
   4  -6   9        2.10        2.00      1.98 o 
   5  -6   9      238.66      258.80     18.00 o 
  -6  -5   9      158.16      174.55      7.76 o 
  -5  -5   9      269.36      313.53     12.55 o 
  -4  -5   9       84.71       84.23      3.52 o 
  -3  -5   9      156.80      159.82      7.18 o 
  -2  -5   9      375.59      360.51     11.58 o 
  -1  -5   9      222.88      221.47      6.98 o 
   0  -5   9      573.37      602.99     13.27 o 
   1  -5   9      218.09      221.40      8.11 o 
   2  -5   9       26.37       23.02      4.22 o 
   3  -5   9        1.69        0.70      1.08 o 
   4  -5   9       31.25       34.00      2.32 o 
   5  -5   9        1.22        1.89      0.90 o 
  -6  -4   9      131.83      160.60      8.81 o 
  -5  -4   9       12.88       11.84      2.53 o 
  -4  -4   9       31.69       29.29      3.71 o 
  -3  -4   9        4.07        0.83      1.12 o 
  -2  -4   9      161.81      155.59      6.60 o 
  -1  -4   9       64.88       59.94      5.81 o 
   0  -4   9      476.29      498.17     30.75 o 
   1  -4   9      996.05      985.55     93.78 o 
   2  -4   9      142.14      133.10      5.80 o 
   3  -4   9      344.68      331.30     11.72 o 
   4  -4   9      248.20      226.91      7.91 o 
   5  -4   9        5.00        7.52      1.87 o 
   6  -4   9       11.66       14.57      3.16 o 
  -6  -3   9       26.90       22.18      7.22 o 
  -5  -3   9       74.81       75.62      3.16 o 
  -4  -3   9        0.01        1.17      0.81 o 
  -3  -3   9      113.29      118.91      4.54 o 
  -2  -3   9      370.23      367.68      9.79 o 
  -1  -3   9       51.52       62.70      2.49 o 
   0  -3   9       44.59       60.02      1.93 o 
   1  -3   9        1.26        2.66      1.08 o 
   2  -3   9        4.26        0.61      1.05 o 
   3  -3   9        0.73        0.73      1.05 o 
   4  -3   9      246.05      245.71     10.48 o 
   5  -3   9       14.53       13.37      2.92 o 
   6  -3   9       19.86       24.58      6.86 o 
  -6  -2   9        1.51        3.05      1.76 o 
  -5  -2   9       70.54       72.41      2.97 o 
  -4  -2   9      216.19      197.38      6.84 o 
  -3  -2   9      153.04      143.08      6.65 o 
  -2  -2   9      512.20      543.16     14.29 o 
  -1  -2   9      109.96      134.15      2.94 o 
   0  -2   9      130.97      137.13      3.48 o 
   1  -2   9      490.31      502.46     30.68 o 
   2  -2   9      392.40      388.00     12.45 o 
   3  -2   9      104.77       99.38      4.24 o 
   4  -2   9      522.62      577.22     29.20 o 
   5  -2   9       55.84       45.12      2.68 o 
   6  -2   9       18.95       17.20      4.28 o 
  -6  -1   9       12.61       19.64      3.83 o 
  -5  -1   9       98.71      101.10      3.24 o 
  -4  -1   9       34.46       28.72      1.57 o 
  -3  -1   9       72.14       73.35      4.26 o 
  -2  -1   9      425.15      426.90      9.36 o 
  -1  -1   9      260.10      252.17      5.40 o 
   0  -1   9      427.68      403.25      9.15 o 
   1  -1   9       13.17       14.23      0.97 o 
   2  -1   9      604.03      572.59     12.17 o 
   3  -1   9       55.77       53.77      1.64 o 
   4  -1   9      155.31      147.32      5.19 o 
   5  -1   9       10.67        7.57      1.31 o 
   6  -1   9        1.56        3.11      3.08 o 
  -6   0   9      141.42      131.32      7.49 o 
  -5   0   9       30.16       23.45      5.24 o 
  -4   0   9     1229.61     1231.79     26.71 o 
  -3   0   9     1238.17     1164.91     25.70 o 
  -2   0   9      418.28      449.20      9.96 o 
  -1   0   9       77.95       90.69      3.44 o 
   0   0   9     3835.41     4044.49     67.20 o 
   1   0   9      109.79      113.57      2.67 o 
   2   0   9      788.86      757.73     12.42 o 
   3   0   9       20.20       20.14      1.09 o 
   4   0   9       12.33       11.35      2.54 o 
   5   0   9       64.97       59.88      2.12 o 
   6   0   9       16.86       13.77      4.60 o 
  -6   1   9       64.12       64.17      3.36 o 
  -5   1   9       17.07       17.41      4.81 o 
  -4   1   9       23.21       27.72      2.56 o 
  -3   1   9      165.44      164.68     13.47 o 
  -2   1   9      205.17      225.96      6.17 o 
  -1   1   9      567.61      539.01      9.27 o 
   0   1   9      804.84      854.08     10.01 o 
   1   1   9      301.07      322.03      7.45 o 
   2   1   9      233.33      235.85      4.58 o 
   3   1   9       37.80       36.66      0.80 o 
   4   1   9       62.27       63.09      2.49 o 
   5   1   9      832.76      939.93      8.70 o 
   6   1   9       20.24       13.86      4.33 o 
  -6   2   9       20.88       16.45      2.90 o 
  -5   2   9       15.53       16.34      3.52 o 
  -4   2   9      476.32      504.13     16.38 o 
  -3   2   9      401.04      392.88      7.41 o 
  -2   2   9        5.95        1.95      1.00 o 
  -1   2   9       36.81       27.61      1.53 o 
   0   2   9      807.54      802.80     23.83 o 
   1   2   9        6.65        5.91      0.35 o 
   2   2   9       42.56       29.31      1.06 o 
   3   2   9       36.27       31.74      0.83 o 
   4   2   9      244.69      220.44      5.78 o 
   5   2   9        1.75        0.68      0.63 o 
  -6   3   9       90.97       96.34     13.62 o 
  -5   3   9      247.72      285.80     10.83 o 
  -4   3   9        5.95        7.72      1.32 o 
  -3   3   9      482.42      509.93     20.36 o 
  -2   3   9      313.64      348.95      7.48 o 
  -1   3   9       58.08       59.52      2.43 o 
   0   3   9        0.13        0.33      0.41 o 
   1   3   9       55.93       53.99      4.06 o 
   2   3   9        5.99        5.77      1.41 o 
   3   3   9      106.02      106.13      3.09 o 
   4   3   9      281.20      292.29      8.62 o 
   5   3   9       47.62       31.62      3.80 o 
  -5   4   9        0.03       -0.65      2.57 o 
  -4   4   9        9.41        7.72      1.62 o 
  -3   4   9      103.00      102.02      4.74 o 
  -2   4   9       56.27       65.17      2.51 o 
  -1   4   9       96.27       97.90      3.55 o 
   0   4   9        9.18        9.77      0.60 o 
   1   4   9       45.79       39.94      2.07 o 
   2   4   9       88.86       77.35      4.74 o 
   3   4   9        2.86        3.90      1.23 o 
   4   4   9       39.22       43.78      4.37 o 
   5   4   9       21.98       16.75      7.82 o 
   6   4   9       25.74       23.09      2.94 o 
  -5   5   9        0.05        0.71      1.67 o 
  -4   5   9       80.62       74.87      3.88 o 
  -3   5   9       51.93       47.83      2.27 o 
  -2   5   9      830.64      935.04     24.84 o 
  -1   5   9       52.01       55.27      2.11 o 
   0   5   9        9.64       10.93      0.67 o 
   1   5   9       48.08       52.10      2.23 o 
   2   5   9      407.66      411.05     13.20 o 
   3   5   9        0.21       -0.22      3.37 o 
   4   5   9      113.00      120.20      8.32 o 
   5   5   9        2.50        3.38      1.90 o 
   6   5   9       54.26       64.64      4.84 o 
  -5   6   9      141.02      153.28      9.79 o 
  -4   6   9       38.00       42.60      4.00 o 
  -3   6   9      346.37      308.95     10.52 o 
  -2   6   9       51.35       48.01      3.11 o 
  -1   6   9      188.30      197.53      3.44 o 
   0   6   9       11.44        8.57      1.74 o 
   1   6   9       79.93       86.41      3.22 o 
   2   6   9     1621.68     1563.54     67.34 o 
   3   6   9      322.09      299.20     18.59 o 
   4   6   9       56.55       60.95      4.29 o 
   5   6   9      307.95      316.79     16.80 o 
   6   6   9       22.58       11.77      7.86 o 
  -4   7   9        7.28        8.55      2.18 o 
  -3   7   9       37.43       42.36      4.93 o 
  -2   7   9      242.60      240.26      9.15 o 
  -1   7   9       56.49       53.72      2.22 o 
   0   7   9      103.61      104.22      5.83 o 
   1   7   9        4.24        4.10      0.90 o 
   2   7   9       37.79       37.17      3.42 o 
   3   7   9       41.98       43.72      2.77 o 
   4   7   9        2.30        1.98      1.90 o 
   5   7   9        1.12        0.69      1.76 o 
   6   7   9       39.10       15.90     14.24 o 
  -4   8   9        2.99        1.49      0.89 o 
  -3   8   9        4.15        5.54      1.28 o 
  -2   8   9       40.50       31.66      3.96 o 
  -1   8   9       16.76       17.01      1.22 o 
   0   8   9        0.41        0.18      0.63 o 
   1   8   9       81.90       77.17      4.17 o 
   2   8   9       30.84       30.02      5.06 o 
   3   8   9        2.20       -1.72      2.73 o 
   4   8   9       15.33        5.47      2.88 o 
   5   8   9       49.21       47.18      3.45 o 
  -3   9   9       10.42        8.67      2.71 o 
  -2   9   9       85.62       82.96      5.02 o 
  -1   9   9      136.00      137.46      5.22 o 
   0   9   9       58.54       56.13      4.14 o 
   1   9   9        2.75        4.14      2.98 o 
   2   9   9        5.34        5.55      1.88 o 
   3   9   9       71.88       79.65      3.34 o 
   4   9   9        0.03        0.54      2.17 o 
   5   9   9       14.86       11.61      6.06 o 
  -2  10   9       69.27       70.98      3.76 o 
  -1  10   9       24.09       19.85      6.61 o 
   0  10   9       18.47       17.72      5.63 o 
   1  10   9       19.36       24.69      7.82 o 
   2  10   9       38.18       32.26     11.59 o 
   3  10   9        6.27        4.97      2.72 o 
   4  10   9       26.45       18.92     10.25 o 
  -1  11   9       21.86       13.86      6.42 o 
   0  11   9        6.49        3.62      2.36 o 
   1  11   9       66.04       72.54      5.74 o 
   2  11   9        0.24       -0.17      2.54 o 
   3  11   9        0.17        0.09      2.48 o 
  -3 -10  10        0.19        1.79      1.18 o 
  -2 -10  10        0.06        0.01      1.48 o 
  -1 -10  10       23.21       15.98      3.89 o 
   0 -10  10      122.06      122.08     12.13 o 
   1 -10  10      142.93      171.69      8.48 o 
  -4  -9  10       63.71       75.93      6.95 o 
  -3  -9  10      186.94      174.02      6.83 o 
  -2  -9  10        0.82        1.33      1.16 o 
  -1  -9  10      348.49      363.52      6.75 o 
   0  -9  10       20.61       22.47      4.93 o 
   1  -9  10       10.29        7.75      2.00 o 
   2  -9  10       12.27       13.03      3.39 o 
   3  -9  10        7.03        6.00      2.89 o 
  -5  -8  10        0.22        0.62      2.30 o 
  -4  -8  10        0.01       -1.17      1.80 o 
  -3  -8  10        6.52        8.29      1.92 o 
  -2  -8  10        9.75        9.66      2.46 o 
  -1  -8  10       81.70       85.41      3.87 o 
   0  -8  10      238.52      244.19      8.77 o 
   1  -8  10        4.76        3.93      1.31 o 
   2  -8  10       84.79       84.95      4.16 o 
   3  -8  10       37.44       27.06      8.40 o 
  -5  -7  10       12.27       12.57      3.73 o 
  -4  -7  10      108.80      108.43      5.95 o 
  -3  -7  10      172.12      166.26      5.53 o 
  -2  -7  10      476.79      477.38     17.46 o 
  -1  -7  10      416.02      427.95     19.11 o 
   0  -7  10       36.20       36.93      1.69 o 
   1  -7  10        1.44        2.68      1.27 o 
   2  -7  10        0.27        1.15      1.09 o 
   3  -7  10       15.11       10.36      2.05 o 
   4  -7  10       13.62        8.58      2.74 o 
  -5  -6  10       11.53        6.28      1.58 o 
  -4  -6  10       20.43       14.90      3.70 o 
  -3  -6  10        2.66        2.49      1.13 o 
  -2  -6  10        1.24        1.72      0.90 o 
  -1  -6  10      179.49      180.99      9.54 o 
   0  -6  10      163.23      157.73      7.15 o 
   1  -6  10      162.81      143.09      8.19 o 
   2  -6  10       21.79       19.99      3.43 o 
   3  -6  10      377.33      396.85     10.77 o 
   4  -6  10       26.92       22.37      6.97 o 
   5  -6  10        3.34        4.06      2.28 o 
  -6  -5  10       10.83       10.79      3.57 o 
  -5  -5  10      114.40      119.08      8.47 o 
  -4  -5  10       54.56       50.34      4.21 o 
  -3  -5  10       27.20       26.90      4.46 o 
  -2  -5  10      478.87      433.44     12.15 o 
  -1  -5  10      403.60      383.51     12.42 o 
   0  -5  10      346.83      351.07      6.75 o 
   1  -5  10      483.54      453.75     26.46 o 
   2  -5  10      544.36      548.67     21.66 o 
   3  -5  10       42.28       31.89      1.57 o 
   4  -5  10       57.01       56.02      3.62 o 
   5  -5  10       27.36       27.00      2.99 o 
  -6  -4  10        7.86        9.13      3.84 o 
  -5  -4  10      141.43      138.25      4.72 o 
  -4  -4  10       71.68       76.35      2.47 o 
  -3  -4  10       22.88       18.67      4.25 o 
  -2  -4  10       14.88       16.34      2.38 o 
  -1  -4  10     1476.64     1421.16     19.49 o 
   0  -4  10      121.09      120.08      3.51 o 
   1  -4  10       54.36       50.21      3.35 o 
   2  -4  10        4.71        3.22      0.86 o 
   3  -4  10       18.66       16.27      3.06 o 
   4  -4  10       42.43       38.15      2.07 o 
   5  -4  10        0.03        0.87      0.68 o 
  -6  -3  10        1.77        3.62      2.12 o 
  -5  -3  10        2.53        1.38      1.24 o 
  -4  -3  10       46.11       38.72      1.99 o 
  -3  -3  10        1.02        1.80      1.07 o 
  -2  -3  10      140.48      128.77      4.49 o 
  -1  -3  10        0.65        1.85      0.75 o 
   0  -3  10       43.81       44.44      1.60 o 
   1  -3  10       20.75       19.57      4.29 o 
   2  -3  10     1310.67     1266.87     28.68 o 
   3  -3  10      165.19      165.21      7.29 o 
   4  -3  10      238.71      255.87      9.42 o 
   5  -3  10      178.79      169.80     10.29 o 
   6  -3  10       12.01        7.94      2.88 o 
  -6  -2  10       23.28       17.90      5.76 o 
  -5  -2  10        0.71        0.27      1.19 o 
  -4  -2  10      473.43      474.44     19.01 o 
  -3  -2  10       45.52       38.92      2.23 o 
  -2  -2  10      175.27      165.89      5.95 o 
  -1  -2  10      888.46      829.47     18.01 o 
   0  -2  10     1783.08     1795.84     61.38 o 
   1  -2  10      747.72      768.35     24.35 o 
   2  -2  10      389.94      387.35     10.13 o 
   3  -2  10       13.02       13.77      2.83 o 
   4  -2  10       34.91       30.41      1.91 o 
   5  -2  10        0.69        0.94      0.85 o 
   6  -2  10      137.03      140.06      6.92 o 
  -6  -1  10       17.93       17.52      4.51 o 
  -5  -1  10       62.72       64.47      3.17 o 
  -4  -1  10      218.86      226.25      7.66 o 
  -3  -1  10      194.09      186.03      7.23 o 
  -2  -1  10      374.09      398.95     10.84 o 
  -1  -1  10       21.97       13.72      1.45 o 
   0  -1  10       16.94       14.70      1.74 o 
   1  -1  10       60.19       56.16      1.81 o 
   2  -1  10       13.95       11.54      1.22 o 
   3  -1  10      214.31      224.63      4.45 o 
   4  -1  10        1.97        3.58      1.64 o 
   5  -1  10      122.87      122.37     12.72 o 
   6  -1  10        0.85        0.40      1.09 o 
  -6   0  10       74.18       65.65      6.38 o 
  -5   0  10      106.61       96.97      3.64 o 
  -4   0  10        3.35        4.09      1.26 o 
  -3   0  10     1094.73     1093.87     45.04 o 
  -2   0  10      245.76      246.54      6.73 o 
  -1   0  10       13.36       19.41      1.79 o 
   0   0  10      159.89      166.88      3.42 o 
   1   0  10        3.11        1.02      0.29 o 
   2   0  10      118.55      115.04      2.23 o 
   3   0  10       60.32       63.83      2.03 o 
   4   0  10       33.95       30.76      1.99 o 
   5   0  10       37.10       36.87      1.85 o 
  -6   1  10        0.05        0.70      2.15 o 
  -5   1  10       38.84       38.32      6.49 o 
  -4   1  10        2.74        2.75      0.96 o 
  -3   1  10      491.03      485.86     12.74 o 
  -2   1  10      128.04      129.62      3.85 o 
  -1   1  10       14.21       18.18      1.23 o 
   0   1  10      815.19      802.59     15.12 o 
   1   1  10      642.69      639.86     10.60 o 
   2   1  10        0.05        0.60      0.36 o 
   3   1  10      373.69      404.77      7.78 o 
   4   1  10      162.38      201.29      7.88 o 
   5   1  10       38.68       32.46      3.07 o 
  -6   2  10      238.02      254.12     12.20 o 
  -5   2  10       76.68       77.25      7.44 o 
  -4   2  10        8.58        6.90      1.54 o 
  -3   2  10      274.98      270.40      7.27 o 
  -2   2  10      278.29      258.17      5.99 o 
  -1   2  10       70.89       66.18      2.47 o 
   0   2  10        0.90        2.73      0.55 o 
   1   2  10      105.35      103.14      3.16 o 
   2   2  10      209.48      206.33      8.07 o 
   3   2  10        0.74        0.65      0.42 o 
   4   2  10      115.67      126.64      4.79 o 
   5   2  10      108.58       89.42      4.32 o 
  -6   3  10        8.95        4.76      2.67 o 
  -5   3  10      116.71      126.93      6.14 o 
  -4   3  10       35.07       33.09      5.88 o 
  -3   3  10      103.49       99.37      3.88 o 
  -2   3  10      269.84      289.15      5.60 o 
  -1   3  10      124.86      136.08      3.91 o 
   0   3  10       79.69       78.02      2.49 o 
   1   3  10      303.60      316.33     13.45 o 
   2   3  10      150.48      153.20      6.23 o 
   3   3  10       81.56       86.89      2.59 o 
   4   3  10        0.97        0.68      0.74 o 
   5   3  10       19.07       15.10      6.01 o 
  -5   4  10      130.80      134.53      7.10 o 
  -4   4  10       29.05       23.43      4.79 o 
  -3   4  10      309.90      308.41     10.12 o 
  -2   4  10       23.31       21.85      1.39 o 
  -1   4  10      254.08      266.52     10.41 o 
   0   4  10       23.00       21.40      0.70 o 
   1   4  10        5.81        7.77      2.34 o 
   2   4  10       33.23       31.12      3.31 o 
   3   4  10       43.14       39.60      3.05 o 
   4   4  10        5.09        8.68      2.25 o 
   5   4  10      112.67       97.37      4.98 o 
   6   4  10       27.08       22.64      3.10 o 
  -5   5  10       10.58       12.47      2.68 o 
  -4   5  10        4.69        4.20      1.84 o 
  -3   5  10       37.19       30.56      3.34 o 
  -2   5  10       51.93       45.03      2.24 o 
  -1   5  10        0.03        0.46      0.54 o 
   0   5  10       53.59       52.81      1.75 o 
   1   5  10       29.17       30.98      2.81 o 
   2   5  10      819.89      826.54     35.81 o 
   3   5  10      562.77      626.43     24.04 o 
   4   5  10      133.20      146.57      8.12 o 
   5   5  10      192.36      209.01     11.23 o 
   6   5  10        5.28        4.21      2.07 o 
  -5   6  10        0.68        0.89      1.29 o 
  -4   6  10       11.38        6.65      1.64 o 
  -3   6  10      156.60      142.46      5.64 o 
  -2   6  10      108.62       97.41      4.12 o 
  -1   6  10       90.01       94.48      4.23 o 
   0   6  10      228.24      244.50      7.76 o 
   1   6  10       27.33       26.17      1.38 o 
   2   6  10     1120.89     1053.36     39.22 o 
   3   6  10      223.52      210.30     13.31 o 
   4   6  10       99.18       91.06      5.43 o 
   5   6  10        1.01        0.62      2.35 o 
   6   6  10        3.16        1.78      3.26 o 
  -4   7  10        0.78        1.10      0.69 o 
  -3   7  10        0.14        0.36      0.96 o 
  -2   7  10       74.60       71.97      1.79 o 
  -1   7  10       68.70       61.78      8.66 o 
   0   7  10      335.24      363.98     14.30 o 
   1   7  10       14.21       16.45      4.51 o 
   2   7  10        4.16        4.22      1.20 o 
   3   7  10        3.29        3.02      2.21 o 
   4   7  10       84.60       71.74      4.84 o 
   5   7  10      110.13      125.90      9.02 o 
   6   7  10       60.01       37.82     17.64 o 
  -3   8  10       13.77       11.53      2.32 o 
  -2   8  10       32.50       28.58      2.14 o 
  -1   8  10       31.03       30.22      3.21 o 
   0   8  10       57.38       59.48      3.21 o 
   1   8  10       22.68       18.39      6.31 o 
   2   8  10       43.28       38.95      2.37 o 
   3   8  10      548.78      527.42     18.87 o 
   4   8  10       22.51       16.39      5.31 o 
   5   8  10        5.52        6.75      3.32 o 
  -3   9  10       12.01        8.62      2.63 o 
  -2   9  10       86.29       92.46      3.44 o 
  -1   9  10      121.35      130.65      5.75 o 
   0   9  10        1.38        2.15      1.81 o 
   1   9  10      227.09      258.23     13.43 o 
   2   9  10        4.97        2.45      1.64 o 
   3   9  10        9.93        4.86      2.38 o 
   4   9  10        0.00        1.47      1.86 o 
  -2  10  10       88.13      100.66      8.91 o 
  -1  10  10       93.36       89.89      6.54 o 
   0  10  10       32.33       27.05      8.43 o 
   1  10  10       16.06       16.10      5.71 o 
   2  10  10        0.62        3.03      1.89 o 
   3  10  10        2.55        2.60      3.19 o 
   4  10  10       11.21        9.90      4.47 o 
   0  11  10        0.10        1.74      1.30 o 
   1  11  10       33.21       33.72      5.69 o 
   2  11  10       27.78       28.02      5.26 o 
  -2 -10  11       68.29       75.14      5.84 o 
  -1 -10  11        0.91        0.87      1.77 o 
   0 -10  11       70.71       75.69      6.02 o 
   1 -10  11       14.81        8.98      2.96 o 
  -4  -9  11        5.15        5.04      2.15 o 
  -3  -9  11        3.71        2.83      1.60 o 
  -2  -9  11        1.43        1.48      0.96 o 
  -1  -9  11       95.21       92.19      7.40 o 
   0  -9  11      110.10      111.57      5.28 o 
   1  -9  11      104.39       97.57      4.01 o 
   2  -9  11       21.22       19.56      6.00 o 
  -4  -8  11        3.41        4.64      2.25 o 
  -3  -8  11        2.00        1.92      2.34 o 
  -2  -8  11        6.57        7.15      2.29 o 
  -1  -8  11      103.42      119.51      8.25 o 
   0  -8  11       67.21       65.91      4.10 o 
   1  -8  11       23.92       27.30      5.77 o 
   2  -8  11       85.66       81.54      3.94 o 
   3  -8  11       31.40       28.47      8.96 o 
  -5  -7  11       96.38      101.84      7.52 o 
  -4  -7  11       32.58       24.92      5.64 o 
  -3  -7  11       16.51       14.67      3.24 o 
  -2  -7  11       32.92       29.23      2.93 o 
  -1  -7  11       20.47       17.48      4.96 o 
   0  -7  11       51.37       45.21      3.20 o 
   1  -7  11      106.74      107.85      4.14 o 
   2  -7  11        4.29        3.52      1.74 o 
   3  -7  11        3.11        2.73      1.11 o 
   4  -7  11      236.65      218.87     15.79 o 
  -5  -6  11        2.09        1.94      1.10 o 
  -4  -6  11        1.02        1.35      1.35 o 
  -3  -6  11       22.93       15.75      3.88 o 
  -2  -6  11       29.03       23.95      5.12 o 
  -1  -6  11     1081.81     1078.53     42.82 o 
   0  -6  11       38.38       37.67      2.70 o 
   1  -6  11      472.53      488.96     20.71 o 
   2  -6  11      271.80      280.05     10.05 o 
   3  -6  11        3.70        3.45      1.03 o 
   4  -6  11      237.92      249.78     14.77 o 
  -5  -5  11        0.03       -0.96      1.32 o 
  -4  -5  11        5.06        4.95      1.37 o 
  -3  -5  11        4.35       -0.45      1.52 o 
  -2  -5  11      128.32      101.32      7.88 o 
  -1  -5  11      485.32      496.11     18.41 o 
   0  -5  11      202.81      183.03      4.30 o 
   1  -5  11       49.88       54.54      2.93 o 
   2  -5  11       70.25       66.95      4.96 o 
   3  -5  11       64.26       60.31      2.15 o 
   4  -5  11       91.47       94.83      4.48 o 
   5  -5  11       75.24       74.79      5.64 o 
  -6  -4  11        2.61        1.36      2.09 o 
  -5  -4  11       79.79       82.87      2.66 o 
  -4  -4  11       20.35       12.55      2.02 o 
  -3  -4  11      748.39      742.89     24.28 o 
  -2  -4  11       63.68       65.43      2.97 o 
  -1  -4  11      743.49      724.01     13.73 o 
   0  -4  11      156.66      151.74      4.51 o 
   1  -4  11     1438.54     1351.87     29.95 o 
   2  -4  11      453.61      418.52     12.29 o 
   3  -4  11       27.23       25.16      1.76 o 
   4  -4  11      108.50       89.64      6.91 o 
   5  -4  11        5.91        4.09      1.89 o 
  -6  -3  11        2.54        0.99      1.93 o 
  -5  -3  11        2.58        2.08      1.43 o 
  -4  -3  11        0.07        1.20      1.68 o 
  -3  -3  11      662.48      667.21     15.00 o 
  -2  -3  11       11.81       11.87      2.15 o 
  -1  -3  11      479.38      460.37     11.15 o 
   0  -3  11     1037.41     1042.05     20.66 o 
   1  -3  11      124.66      133.74      5.82 o 
   2  -3  11      252.19      249.21      8.07 o 
   3  -3  11        0.40        2.61      0.79 o 
   4  -3  11      157.96      157.08      5.37 o 
   5  -3  11       49.82       56.52      4.30 o 
   6  -3  11       19.80       13.32      5.52 o 
  -6  -2  11      108.29      107.32      6.33 o 
  -5  -2  11      279.39      294.08      8.93 o 
  -4  -2  11       10.63        4.85      2.23 o 
  -3  -2  11     1319.25     1311.97     63.22 o 
  -2  -2  11      141.70      148.46      5.17 o 
  -1  -2  11       66.27       66.75      2.57 o 
   0  -2  11      362.02      370.93      8.42 o 
   1  -2  11       13.50       11.01      0.50 o 
   2  -2  11       28.70       28.22      1.47 o 
   3  -2  11       36.35       39.06      2.40 o 
   4  -2  11      252.45      253.06      9.20 o 
   5  -2  11      121.52      129.57      5.49 o 
   6  -2  11      170.51      179.15     11.96 o 
  -6  -1  11       15.14        7.08      3.20 o 
  -5  -1  11       26.14       19.41      6.13 o 
  -4  -1  11       37.39       34.86      2.66 o 
  -3  -1  11        0.01        0.28      1.26 o 
  -2  -1  11      119.26      106.02      3.90 o 
  -1  -1  11      100.47       97.76      3.59 o 
   0  -1  11      258.61      276.07      7.55 o 
   1  -1  11      437.55      453.79     10.21 o 
   2  -1  11       62.48       68.01      2.03 o 
   3  -1  11        3.45        3.08      0.44 o 
   4  -1  11      570.06      621.01     26.01 o 
   5  -1  11       78.57       74.00      3.43 o 
   6  -1  11       14.42       10.84      2.89 o 
  -6   0  11      183.26      207.33     10.37 o 
  -5   0  11      132.30      137.67      5.77 o 
  -4   0  11       86.92       91.17      3.45 o 
  -3   0  11      178.36      159.67      4.86 o 
  -2   0  11      176.78      179.07      6.00 o 
  -1   0  11       43.77       43.69      1.85 o 
   0   0  11      141.29      129.78      2.72 o 
   1   0  11      201.94      208.39      4.37 o 
   2   0  11      166.32      153.14      4.08 o 
   3   0  11        1.13        1.37      0.45 o 
   4   0  11       43.63       46.15      2.89 o 
   5   0  11       20.66       18.79      1.82 o 
  -6   1  11       26.22       22.11      6.13 o 
  -5   1  11       78.65       76.36      4.84 o 
  -4   1  11       16.13       17.12      3.13 o 
  -3   1  11      940.81      957.59     20.85 o 
  -2   1  11       54.32       40.51      1.66 o 
  -1   1  11        0.08        0.44      0.86 o 
   0   1  11      534.93      524.72     12.21 o 
   1   1  11       30.66       25.14      0.99 o 
   2   1  11       53.64       58.64      1.65 o 
   3   1  11      159.02      159.81      4.13 o 
   4   1  11      172.54      173.26      6.12 o 
   5   1  11       45.77       48.82      2.95 o 
  -6   2  11        2.89        3.69      1.29 o 
  -5   2  11       17.57       14.47      2.84 o 
  -4   2  11      197.99      182.39      7.30 o 
  -3   2  11      444.14      439.64     11.76 o 
  -2   2  11      592.68      569.68     10.67 o 
  -1   2  11      258.80      254.86      6.98 o 
   0   2  11      333.14      351.63      8.05 o 
   1   2  11      396.66      379.23      8.60 o 
   2   2  11      815.29      805.94     17.95 o 
   3   2  11      364.97      373.73      9.62 o 
   4   2  11        1.38        0.64      0.43 o 
   5   2  11      156.84      164.60      6.71 o 
  -5   3  11        0.03       -0.94      1.81 o 
  -4   3  11       15.73       15.65      2.98 o 
  -3   3  11      410.19      438.09     14.78 o 
  -2   3  11        0.75       -0.75      0.84 o 
  -1   3  11      170.14      168.53      5.60 o 
   0   3  11      133.76      122.29      3.64 o 
   1   3  11      115.47      111.90      2.73 o 
   2   3  11       60.05       65.98      4.91 o 
   3   3  11        7.30        4.13      2.38 o 
   4   3  11      112.02      115.24      4.63 o 
   5   3  11        6.10        7.36      3.28 o 
  -5   4  11      123.79      115.80      5.49 o 
  -4   4  11       29.90       32.15      4.83 o 
  -3   4  11       11.60       10.66      1.74 o 
  -2   4  11        0.06       -0.85      0.95 o 
  -1   4  11      142.80      151.56      5.20 o 
   0   4  11      354.91      370.95      7.04 o 
   1   4  11       17.73       18.58      4.11 o 
   2   4  11     1037.76     1043.50     23.85 o 
   3   4  11       51.57       47.26      4.31 o 
   4   4  11       36.87       32.86      2.47 o 
   5   4  11       34.46       40.28      2.50 o 
   6   4  11       13.48       11.89      2.34 o 
  -5   5  11        0.38        0.81      1.03 o 
  -4   5  11       21.14       14.18      3.22 o 
  -3   5  11       20.78       23.48      4.55 o 
  -2   5  11       24.49       27.55      1.92 o 
  -1   5  11      359.34      409.45     15.20 o 
   0   5  11      548.78      571.64     18.68 o 
   1   5  11      191.94      197.92     11.28 o 
   2   5  11      187.76      210.84     11.47 o 
   3   5  11        2.24        2.43      1.67 o 
   4   5  11        0.25       -0.02      1.15 o 
   5   5  11       23.16       17.73      6.19 o 
   6   5  11       16.24        8.41      6.75 o 
  -4   6  11        1.15        0.84      1.50 o 
  -3   6  11       11.34        9.92      2.62 o 
  -2   6  11        7.27        4.59      1.15 o 
  -1   6  11      104.64      106.17      5.95 o 
   0   6  11        0.83        0.30      0.41 o 
   1   6  11        0.22       -0.15      1.55 o 
   2   6  11      243.43      241.87     16.88 o 
   3   6  11      337.81      335.52     16.95 o 
   4   6  11        0.75       -1.75      1.75 o 
   5   6  11        5.61        4.09      3.45 o 
   6   6  11       22.92       12.23      6.48 o 
  -4   7  11       68.77       74.02      4.45 o 
  -3   7  11       18.90       20.04      4.80 o 
  -2   7  11       47.20       41.90      2.40 o 
  -1   7  11      119.65      131.59      5.72 o 
   0   7  11        1.55        1.58      0.80 o 
   1   7  11       38.65       47.82      2.87 o 
   2   7  11       54.14       58.85      3.32 o 
   3   7  11      105.24       94.82      8.20 o 
   4   7  11        0.04        0.57      1.53 o 
   5   7  11        1.68        0.52      2.38 o 
  -3   8  11       16.92       14.01      2.44 o 
  -2   8  11      296.96      343.23     14.32 o 
  -1   8  11       47.21       47.52      2.79 o 
   0   8  11       59.43       55.50      2.72 o 
   1   8  11      101.54      107.26      5.55 o 
   2   8  11       26.87       19.14      6.25 o 
   3   8  11      541.07      490.76     24.83 o 
   4   8  11      118.63      112.01     12.28 o 
   5   8  11        4.26        1.79      2.52 o 
  -2   9  11       42.45       45.61      2.65 o 
  -1   9  11        0.54       -1.00      2.22 o 
   0   9  11       28.34       30.81      9.08 o 
   1   9  11       24.22       17.70      5.04 o 
   2   9  11       42.49       32.67     12.29 o 
   3   9  11       21.03       15.55      6.17 o 
   4   9  11       20.04        6.43      3.37 o 
  -1  10  11       39.55       36.25      2.32 o 
   0  10  11      187.13      195.11      9.32 o 
   1  10  11        0.00        1.40      2.81 o 
   2  10  11       99.28       83.87      4.78 o 
   3  10  11        4.23        3.42      2.59 o 
   1  11  11       17.47       14.12      5.80 o 
  -2 -10  12       94.12      117.13      8.69 o 
  -1 -10  12       27.34       18.88      5.70 o 
   0 -10  12      177.19      180.42     12.14 o 
  -3  -9  12       11.27        9.65      3.01 o 
  -2  -9  12       36.29       40.14      8.08 o 
  -1  -9  12       47.96       49.64      2.87 o 
   0  -9  12        0.14        3.08      1.30 o 
   1  -9  12        8.83        9.49      2.66 o 
   2  -9  12      157.89      195.15     11.53 o 
  -4  -8  12       52.69       43.34     10.65 o 
  -3  -8  12        0.70        0.09      1.47 o 
  -2  -8  12        0.22        1.67      2.85 o 
  -1  -8  12       14.13       10.67      2.59 o 
   0  -8  12      223.00      229.62      9.45 o 
   1  -8  12        7.35        5.63      2.31 o 
   2  -8  12       36.42       35.78      5.55 o 
   3  -8  12       16.29       20.07      8.62 o 
  -5  -7  12        0.16       -0.51      1.04 o 
  -4  -7  12        1.12        2.11      1.10 o 
  -3  -7  12       35.48       34.91      6.33 o 
  -2  -7  12       10.76        9.17      1.94 o 
  -1  -7  12      107.91      101.44      4.08 o 
   0  -7  12        3.57        2.89      1.40 o 
   1  -7  12        6.58        6.72      1.44 o 
   2  -7  12      117.68      140.28      6.09 o 
   3  -7  12       72.23       85.41      3.43 o 
   4  -7  12       21.98       13.48      4.65 o 
  -5  -6  12      250.27      286.15      6.03 o 
  -4  -6  12      172.98      181.38      6.80 o 
  -3  -6  12      282.61      278.69      9.23 o 
  -2  -6  12       24.82       19.60      3.65 o 
  -1  -6  12       36.27       34.18      2.18 o 
   0  -6  12      798.55      870.74     27.70 o 
   1  -6  12        7.24       11.00      1.85 o 
   2  -6  12       62.61       69.20      2.08 o 
   3  -6  12       38.97       36.91      4.27 o 
   4  -6  12        0.86        1.21      1.27 o 
  -5  -5  12       10.08        8.63      1.85 o 
  -4  -5  12       49.56       44.06      2.57 o 
  -3  -5  12      161.02      139.16      4.99 o 
  -2  -5  12       26.85       28.26      3.80 o 
  -1  -5  12        2.26       -0.02      0.97 o 
   0  -5  12      349.29      318.09     10.30 o 
   1  -5  12        7.45        8.71      2.38 o 
   2  -5  12      121.01      125.56      7.35 o 
   3  -5  12       57.78       55.61      6.09 o 
   4  -5  12      148.20      142.87      6.82 o 
   5  -5  12      396.84      394.41     31.83 o 
  -5  -4  12       18.92       13.96      3.96 o 
  -4  -4  12       99.28      110.74      4.78 o 
  -3  -4  12      131.33      145.73      6.19 o 
  -2  -4  12       39.98       28.69      1.57 o 
  -1  -4  12        5.51        5.97      1.10 o 
   0  -4  12      279.34      253.05      8.82 o 
   1  -4  12      364.48      340.40     17.08 o 
   2  -4  12        7.70        8.48      1.12 o 
   3  -4  12       40.23       44.31      4.97 o 
   4  -4  12      491.05      539.36     13.60 o 
   5  -4  12        0.77        2.77      1.14 o 
  -6  -3  12        4.63        4.46      1.96 o 
  -5  -3  12      133.59      142.32      5.92 o 
  -4  -3  12       74.57       84.22      3.45 o 
  -3  -3  12       21.11       20.95      3.01 o 
  -2  -3  12      727.33      729.79     18.81 o 
  -1  -3  12       10.43        8.48      1.40 o 
   0  -3  12       38.05       37.53      0.95 o 
   1  -3  12      166.31      171.79      7.53 o 
   2  -3  12       13.72       17.80      3.72 o 
   3  -3  12       15.92       14.17      3.02 o 
   4  -3  12      100.02      111.92      8.71 o 
   5  -3  12       28.98       20.84      5.74 o 
  -6  -2  12       15.49       12.11      4.83 o 
  -5  -2  12      166.11      178.33      6.69 o 
  -4  -2  12       20.91       22.87      3.40 o 
  -3  -2  12       57.81       57.07      3.54 o 
  -2  -2  12       63.75       60.82      2.82 o 
  -1  -2  12       55.84       52.04      2.22 o 
   0  -2  12        1.21        1.58      0.55 o 
   1  -2  12      239.77      241.15      5.90 o 
   2  -2  12      690.74      756.20     25.00 o 
   3  -2  12       67.25       67.35      4.02 o 
   4  -2  12       99.60       98.35      5.61 o 
   5  -2  12      147.24      141.63      7.62 o 
  -6  -1  12       20.05       13.94      5.24 o 
  -5  -1  12        9.87        7.05      2.03 o 
  -4  -1  12       36.88       33.50      4.08 o 
  -3  -1  12      377.23      401.99      9.70 o 
  -2  -1  12     1485.68     1489.26     40.62 o 
  -1  -1  12       21.42       23.08      1.43 o 
   0  -1  12       38.83       40.73      1.79 o 
   1  -1  12      247.07      256.26      7.58 o 
   2  -1  12      195.66      197.35      6.53 o 
   3  -1  12        2.14        2.71      0.84 o 
   4  -1  12        0.41       -0.13      1.15 o 
   5  -1  12       10.95       10.69      3.40 o 
  -6   0  12        3.62        6.49      2.57 o 
  -5   0  12       95.90      108.53      7.44 o 
  -4   0  12      190.21      208.24      6.49 o 
  -3   0  12     1314.07     1319.28     44.28 o 
  -2   0  12       49.96       41.36      1.79 o 
  -1   0  12      179.24      183.82      5.46 o 
   0   0  12      438.13      485.62     12.69 o 
   1   0  12       15.13       15.33      0.71 o 
   2   0  12     1098.25     1089.02     16.60 o 
   3   0  12       11.26        8.75      1.91 o 
   4   0  12       32.47       32.31      3.31 o 
   5   0  12      399.26      423.59     14.90 o 
  -6   1  12      147.73      164.35     10.13 o 
  -5   1  12       89.12       91.08      4.92 o 
  -4   1  12       15.49       14.35      2.68 o 
  -3   1  12       23.48       25.47      2.41 o 
  -2   1  12      558.03      581.29     11.04 o 
  -1   1  12      681.70      699.02     14.58 o 
   0   1  12       33.63       32.11      1.59 o 
   1   1  12      823.79      802.10     16.56 o 
   2   1  12        2.42        3.12      0.63 o 
   3   1  12      431.17      423.26     11.59 o 
   4   1  12       35.77       29.91      1.15 o 
   5   1  12      261.04      275.33     14.23 o 
  -5   2  12      180.44      173.69      7.92 o 
  -4   2  12      211.02      224.62      7.98 o 
  -3   2  12      409.76      399.82     13.47 o 
  -2   2  12     1245.34     1204.28     30.44 o 
  -1   2  12      146.89      140.80      4.86 o 
   0   2  12       78.90       85.27      2.68 o 
   1   2  12      770.09      793.23     17.37 o 
   2   2  12       17.85       16.72      0.47 o 
   3   2  12      476.45      460.65     15.64 o 
   4   2  12        1.16        1.83      1.20 o 
   5   2  12       22.22       20.06      2.04 o 
  -5   3  12      136.09      144.32      5.60 o 
  -4   3  12        0.36        1.26      0.97 o 
  -3   3  12        3.26        1.40      0.64 o 
  -2   3  12       17.10       16.55      2.61 o 
  -1   3  12      172.23      191.35      6.67 o 
   0   3  12      283.11      322.50      5.90 o 
   1   3  12        0.52       -0.02      0.17 o 
   2   3  12      378.76      391.16      8.97 o 
   3   3  12       13.32       16.52      4.14 o 
   4   3  12       14.40       12.72      3.54 o 
   5   3  12      141.92      133.30      7.47 o 
  -5   4  12      191.23      185.21     16.27 o 
  -4   4  12      127.42      145.12      6.74 o 
  -3   4  12       31.84       35.09      2.24 o 
  -2   4  12      388.09      387.79     12.98 o 
  -1   4  12        3.94        1.60      0.64 o 
   0   4  12      320.23      315.19      8.56 o 
   1   4  12      286.57      294.22      6.99 o 
   2   4  12       48.88       47.78      4.30 o 
   3   4  12      169.57      159.80      6.73 o 
   4   4  12       18.73       18.00      7.25 o 
   5   4  12       74.54       63.88      4.28 o 
  -5   5  12       30.04       32.40      6.31 o 
  -4   5  12      275.08      286.34     12.05 o 
  -3   5  12      160.70      160.18      8.89 o 
  -2   5  12      379.35      377.63     13.57 o 
  -1   5  12        5.49        4.86      1.15 o 
   0   5  12      109.66      115.25      4.32 o 
   1   5  12      266.30      263.11      7.81 o 
   2   5  12       14.77       17.37      4.30 o 
   3   5  12        3.06        3.56      1.79 o 
   4   5  12      214.35      203.66      9.77 o 
   5   5  12       15.12       12.68      8.16 o 
   6   5  12       22.45       13.46      9.87 o 
  -4   6  12       45.67       45.36      5.01 o 
  -3   6  12       26.82       22.17      3.93 o 
  -2   6  12       43.34       38.90      1.94 o 
  -1   6  12       56.27       61.53      2.85 o 
   0   6  12       14.90       15.24      0.83 o 
   1   6  12       72.73       81.77      6.69 o 
   2   6  12       27.98       27.24     11.20 o 
   3   6  12       34.35       32.15      2.43 o 
   4   6  12        5.25        3.59      1.35 o 
   5   6  12       20.42       27.54      2.92 o 
  -4   7  12        9.39        6.53      2.54 o 
  -3   7  12       43.07       34.52      4.90 o 
  -2   7  12        3.76        5.52      4.07 o 
  -1   7  12       52.74       59.00      4.90 o 
   0   7  12       31.94       31.06      2.45 o 
   1   7  12        1.81        2.25      0.88 o 
   2   7  12        0.58        1.19      1.01 o 
   3   7  12       92.90       90.62      5.64 o 
   4   7  12       17.84        8.61      4.05 o 
   5   7  12       10.40       11.63      7.58 o 
  -3   8  12        8.34        6.84      1.33 o 
  -2   8  12      141.99      149.56      6.53 o 
  -1   8  12      108.84      111.17      7.31 o 
   0   8  12      183.62      200.80      7.84 o 
   1   8  12        7.95        8.55      3.82 o 
   2   8  12       99.58       88.43      5.41 o 
   3   8  12      208.03      183.94     11.63 o 
   4   8  12       91.54       80.81      5.02 o 
   5   8  12       59.17       55.38      9.07 o 
  -2   9  12        0.31       -0.59      1.86 o 
  -1   9  12      154.37      163.70      8.11 o 
   0   9  12      158.52      163.13      9.98 o 
   1   9  12        5.19        3.08      1.76 o 
   2   9  12        4.16        4.46      2.13 o 
   3   9  12       35.80       44.78      3.22 o 
   4   9  12        9.11        7.46      4.61 o 
  -1  10  12       75.45       63.40      9.91 o 
   0  10  12       66.07       63.29      5.17 o 
   1  10  12        1.28        2.15      1.43 o 
   2  10  12       52.15       45.44      4.09 o 
   3  10  12        1.37       -0.01      1.67 o 
  -3  -9  13       60.49       75.40      7.15 o 
  -2  -9  13      147.23      155.01      7.96 o 
  -1  -9  13       25.77       17.37      3.75 o 
   0  -9  13        2.40        2.47      1.34 o 
   1  -9  13        5.66        8.62      3.46 o 
  -4  -8  13       54.91       63.42      9.06 o 
  -3  -8  13       10.20        8.26      3.10 o 
  -2  -8  13        0.20        0.30      2.83 o 
  -1  -8  13        2.32        2.57      1.73 o 
   0  -8  13      296.56      292.74     17.72 o 
   1  -8  13       43.61       50.58      2.84 o 
   2  -8  13      202.46      245.26      8.66 o 
   3  -8  13       80.41       87.25      7.72 o 
  -4  -7  13        2.70        1.73      1.22 o 
  -3  -7  13      174.13      194.80      9.16 o 
  -2  -7  13       58.03       50.50      5.36 o 
  -1  -7  13      113.15      122.02      4.38 o 
   0  -7  13      132.51      141.13      5.00 o 
   1  -7  13      139.58      164.70      8.13 o 
   2  -7  13       32.78       29.95      7.12 o 
   3  -7  13       11.67       10.83      3.01 o 
  -5  -6  13      203.56      210.88     10.31 o 
  -4  -6  13       39.06       32.81      3.55 o 
  -3  -6  13        6.22        5.55      1.26 o 
  -2  -6  13      161.76      160.96      4.75 o 
  -1  -6  13        5.61        3.94      1.75 o 
   0  -6  13       35.47       33.02      2.42 o 
   1  -6  13       30.87       29.01      4.86 o 
   2  -6  13       10.93       10.14      3.03 o 
   3  -6  13       99.64       97.29      4.61 o 
   4  -6  13       10.69       11.77      2.99 o 
  -5  -5  13      100.12      105.56      4.71 o 
  -4  -5  13       30.16       34.98      5.00 o 
  -3  -5  13      101.37      113.61      8.25 o 
  -2  -5  13      540.69      541.92     16.04 o 
  -1  -5  13       47.96       48.10      2.63 o 
   0  -5  13        4.32        5.22      0.80 o 
   1  -5  13      198.97      214.86      9.59 o 
   2  -5  13        7.73       10.77      2.70 o 
   3  -5  13        2.93        2.29      2.42 o 
   4  -5  13        2.48        1.86      1.59 o 
  -5  -4  13      137.26      151.99      4.77 o 
  -4  -4  13       30.86       19.99      4.53 o 
  -3  -4  13       45.50       43.58      1.82 o 
  -2  -4  13      120.72      108.02      6.42 o 
  -1  -4  13       51.90       42.45      2.42 o 
   0  -4  13       33.50       35.11      1.78 o 
   1  -4  13       42.38       33.55      3.44 o 
   2  -4  13      166.24      167.03     10.11 o 
   3  -4  13       30.24       31.08      7.96 o 
   4  -4  13       10.53        9.03      2.58 o 
   5  -4  13      130.66      130.77      8.91 o 
  -5  -3  13      239.17      274.17     14.30 o 
  -4  -3  13       40.39       39.40      2.49 o 
  -3  -3  13       19.03       15.97      2.80 o 
  -2  -3  13      688.61      637.20     14.51 o 
  -1  -3  13       40.59       28.86      1.82 o 
   0  -3  13      497.77      493.28     11.05 o 
   1  -3  13       63.02       61.18      3.69 o 
   2  -3  13      557.51      574.88     22.81 o 
   3  -3  13      181.24      173.50     11.54 o 
   4  -3  13       26.49       27.42      1.76 o 
   5  -3  13       32.90       30.43      1.90 o 
  -5  -2  13       83.89       84.38      3.52 o 
  -4  -2  13       40.39       39.33      2.13 o 
  -3  -2  13       35.30       35.02      3.00 o 
  -2  -2  13      108.07       95.84      5.49 o 
  -1  -2  13      394.35      410.34      7.93 o 
   0  -2  13      251.92      239.58      4.08 o 
   1  -2  13      174.31      169.97      4.90 o 
   2  -2  13       18.26       19.12      1.44 o 
   3  -2  13       85.91       86.83      4.04 o 
   4  -2  13      100.75       88.66      8.08 o 
   5  -2  13       48.81       44.05      1.96 o 
  -5  -1  13        3.74        3.11      1.61 o 
  -4  -1  13        1.60        2.38      0.90 o 
  -3  -1  13        0.27        0.56      1.20 o 
  -2  -1  13       89.28       83.49      4.83 o 
  -1  -1  13       33.92       34.54      1.38 o 
   0  -1  13       96.71       89.45      3.45 o 
   1  -1  13       12.23       13.46      2.31 o 
   2  -1  13        0.04        0.08      0.46 o 
   3  -1  13      959.60      998.46     39.09 o 
   4  -1  13       78.79       75.92      3.75 o 
   5  -1  13       90.87       93.99      4.31 o 
  -5   0  13       16.89       13.97      2.77 o 
  -4   0  13       68.93       68.61      2.37 o 
  -3   0  13        8.11        6.65      1.01 o 
  -2   0  13      162.90      158.04      4.54 o 
  -1   0  13       16.96       17.46      3.11 o 
   0   0  13      441.12      457.13     10.73 o 
   1   0  13      394.95      402.47      9.53 o 
   2   0  13      452.07      448.02     11.38 o 
   3   0  13      613.65      606.30     19.91 o 
   4   0  13       10.93        9.60      2.31 o 
   5   0  13       47.28       47.60      3.50 o 
  -5   1  13       27.20       20.25      4.41 o 
  -4   1  13       12.91       13.28      2.02 o 
  -3   1  13        6.87        4.14      0.82 o 
  -2   1  13      112.52      106.41      5.36 o 
  -1   1  13       63.97       68.90      2.83 o 
   0   1  13       96.63       93.33      3.27 o 
   1   1  13       85.36       72.61      2.50 o 
   2   1  13      695.84      717.20     16.88 o 
   3   1  13       30.82       27.76      1.76 o 
   4   1  13       43.56       50.42      2.06 o 
   5   1  13        5.01        3.69      2.27 o 
  -5   2  13       22.98       18.21      4.69 o 
  -4   2  13      258.09      277.88      9.31 o 
  -3   2  13      187.63      183.42      6.76 o 
  -2   2  13       49.26       41.92      2.52 o 
  -1   2  13      339.31      327.06      6.20 o 
   0   2  13        0.01        0.86      0.27 o 
   1   2  13       14.71       13.68      0.62 o 
   2   2  13       30.99       23.75      4.35 o 
   3   2  13      290.75      297.25     11.96 o 
   4   2  13       15.57       13.03      3.51 o 
   5   2  13       67.06       59.81      4.31 o 
  -5   3  13       53.46       49.30      4.18 o 
  -4   3  13       49.48       42.41     10.14 o 
  -3   3  13      397.11      440.89     12.68 o 
  -2   3  13        3.63        2.49      0.61 o 
  -1   3  13        0.11       -0.79      0.84 o 
   0   3  13       59.35       60.82      1.98 o 
   1   3  13      768.60      775.39     22.92 o 
   2   3  13       73.81       68.12      3.48 o 
   3   3  13      157.45      173.54      7.27 o 
   4   3  13      191.84      182.95      6.31 o 
   5   3  13       71.48       69.95      4.45 o 
  -5   4  13      131.95      156.89      9.57 o 
  -4   4  13      149.85      163.59     10.82 o 
  -3   4  13       37.56       38.82      2.52 o 
  -2   4  13      444.57      458.93     15.76 o 
  -1   4  13      351.44      361.71      8.48 o 
   0   4  13       46.07       44.13      1.90 o 
   1   4  13       55.93       60.20      9.05 o 
   2   4  13      123.92      129.99      8.23 o 
   3   4  13      122.23      112.85      4.57 o 
   4   4  13        1.77        1.18      0.82 o 
   5   4  13       53.99       53.91      4.06 o 
  -4   5  13        2.02        1.97      1.40 o 
  -3   5  13        0.41        0.49      1.02 o 
  -2   5  13        1.31        0.57      0.83 o 
  -1   5  13       17.83       14.22      1.89 o 
   0   5  13        0.03        0.75      0.42 o 
   1   5  13        0.90        3.20      1.70 o 
   2   5  13      109.57      122.73      7.40 o 
   3   5  13      138.79      146.15      8.07 o 
   4   5  13       22.20       19.92      6.56 o 
   5   5  13        3.81        3.73      1.68 o 
  -4   6  13       79.17       84.59      6.37 o 
  -3   6  13       19.51       14.84      4.52 o 
  -2   6  13      302.26      299.76      7.82 o 
  -1   6  13      238.17      240.57      7.04 o 
   0   6  13        0.13        0.89      1.14 o 
   1   6  13       83.82       86.85      3.55 o 
   2   6  13      167.00      163.16      8.50 o 
   3   6  13        5.13        1.88      2.08 o 
   4   6  13        1.26        1.62      1.48 o 
   5   6  13        8.37        6.31      4.49 o 
  -3   7  13        1.63        1.18      1.03 o 
  -2   7  13        0.07       -0.42      0.83 o 
  -1   7  13       57.52       54.83      3.99 o 
   0   7  13        2.27       -1.21      2.09 o 
   1   7  13       13.22       14.12      3.93 o 
   2   7  13       46.11       41.80      4.30 o 
   3   7  13      392.58      394.32     19.89 o 
   4   7  13       32.30       22.65      8.49 o 
   5   7  13       69.30       59.15      9.66 o 
  -3   8  13       32.51       23.10      5.49 o 
  -2   8  13       34.42       30.28     10.18 o 
  -1   8  13       12.55        9.08      3.08 o 
   0   8  13       54.07       50.02      7.42 o 
   1   8  13      103.66      120.81      7.22 o 
   2   8  13       97.31       81.96      3.09 o 
   3   8  13      236.02      214.63     13.17 o 
   4   8  13        0.18       -1.24      2.75 o 
  -2   9  13        1.41       -2.05      2.05 o 
  -1   9  13      204.38      210.48     14.32 o 
   0   9  13      211.06      229.91     10.52 o 
   1   9  13      116.66      125.56      8.00 o 
   2   9  13       12.99       11.81      4.36 o 
   3   9  13        4.04        4.50      2.64 o 
   4   9  13       71.05       68.63     10.89 o 
   0  10  13        0.39        2.32      1.83 o 
   1  10  13       43.35       49.67      8.03 o 
   2  10  13        3.09        0.89      1.89 o 
  -2  -9  14        7.50        6.44      2.20 o 
  -1  -9  14        5.62        2.60      1.56 o 
   0  -9  14      190.31      216.50     22.94 o 
   1  -9  14      146.22      167.45     10.27 o 
  -3  -8  14      135.36      139.02      5.79 o 
  -2  -8  14      357.59      388.40      7.47 o 
  -1  -8  14        0.53        0.93      0.91 o 
   0  -8  14        5.21        1.66      0.87 o 
   1  -8  14       18.83       22.75      5.77 o 
   2  -8  14       18.53       14.13      3.13 o 
  -4  -7  14        5.70        4.64      1.86 o 
  -3  -7  14        0.28        1.77      1.03 o 
  -2  -7  14       20.80       27.54      2.46 o 
  -1  -7  14        7.84        5.86      1.53 o 
   0  -7  14        0.29       -0.46      1.72 o 
   1  -7  14       11.30        8.60      2.43 o 
   2  -7  14       17.47       17.19      4.27 o 
   3  -7  14        0.79        2.46      1.40 o 
  -4  -6  14       24.55       26.35      5.80 o 
  -3  -6  14        3.23        2.05      1.07 o 
  -2  -6  14        3.07        3.61      1.23 o 
  -1  -6  14        4.60        4.77      1.34 o 
   0  -6  14       11.89        8.60      2.93 o 
   1  -6  14       25.01       24.05      5.49 o 
   2  -6  14       21.28       25.57      2.51 o 
   3  -6  14       15.11       17.55      3.47 o 
   4  -6  14       17.30        9.05      3.35 o 
  -5  -5  14       90.57      105.06      6.85 o 
  -4  -5  14       17.19       10.70      2.64 o 
  -3  -5  14      129.09      123.63      5.00 o 
  -2  -5  14        1.52        1.55      0.97 o 
  -1  -5  14      170.19      164.65      5.20 o 
   0  -5  14        4.28        3.84      1.28 o 
   1  -5  14        3.46        3.32      2.29 o 
   2  -5  14       11.90        9.39      1.94 o 
   3  -5  14        0.93        2.64      1.29 o 
   4  -5  14       92.19       87.49      6.86 o 
  -5  -4  14       40.50       47.12      3.09 o 
  -4  -4  14      131.21      130.92      5.88 o 
  -3  -4  14       13.40        8.32      1.86 o 
  -2  -4  14       63.47       43.68      1.98 o 
  -1  -4  14      294.15      264.72      9.36 o 
   0  -4  14      396.43      392.86     12.92 o 
   1  -4  14       27.91       30.58      1.80 o 
   2  -4  14      585.43      604.57     21.26 o 
   3  -4  14      241.13      249.73     12.48 o 
   4  -4  14       85.65       77.77      5.79 o 
   5  -4  14       45.15       44.17      7.15 o 
  -5  -3  14        5.15        5.09      1.94 o 
  -4  -3  14       37.23       29.56      5.18 o 
  -3  -3  14        1.67        1.97      0.96 o 
  -2  -3  14       14.45        6.53      0.93 o 
  -1  -3  14      765.06      696.02     15.80 o 
   0  -3  14      695.03      690.22     15.42 o 
   1  -3  14      477.49      446.06     17.92 o 
   2  -3  14      197.24      190.23      8.35 o 
   3  -3  14      102.46      103.11      3.86 o 
   4  -3  14        0.36        3.07      1.27 o 
   5  -3  14       27.03       23.83      1.76 o 
  -5  -2  14        7.95        8.57      2.00 o 
  -4  -2  14        1.60        2.70      0.96 o 
  -3  -2  14      170.90      160.12      6.41 o 
  -2  -2  14       69.73       56.23      3.07 o 
  -1  -2  14       19.50       15.72      1.25 o 
   0  -2  14       73.15       66.37      2.36 o 
   1  -2  14      217.87      224.24      9.77 o 
   2  -2  14     1319.46     1350.43     54.50 o 
   3  -2  14      498.16      474.80     17.05 o 
   4  -2  14        9.26        6.98      1.97 o 
   5  -2  14      145.82      134.25      5.12 o 
  -5  -1  14        4.88        5.35      1.88 o 
  -4  -1  14       18.82       15.32      2.91 o 
  -3  -1  14       13.28       14.40      2.37 o 
  -2  -1  14       55.01       53.12      3.20 o 
  -1  -1  14       52.40       51.30      2.40 o 
   0  -1  14      935.05      913.56     33.35 o 
   1  -1  14      307.54      313.65      8.37 o 
   2  -1  14      145.56      144.78      6.55 o 
   3  -1  14        0.26       -0.49      1.26 o 
   4  -1  14       83.19       82.25      2.97 o 
   5  -1  14        3.48        2.07      1.90 o 
  -5   0  14      224.86      226.53      8.20 o 
  -4   0  14      239.66      268.92      8.24 o 
  -3   0  14      107.57       96.17      2.79 o 
  -2   0  14      461.92      474.54     10.68 o 
  -1   0  14      276.36      297.50      7.97 o 
   0   0  14      231.34      233.74     12.10 o 
   1   0  14      165.15      165.67      4.59 o 
   2   0  14       74.73       72.44      2.83 o 
   3   0  14        1.98        1.74      3.36 o 
   4   0  14        0.00        0.40      0.76 o 
   5   0  14       15.85       11.20      6.02 o 
  -5   1  14       78.72       76.30      3.67 o 
  -4   1  14       45.88       49.46      2.34 o 
  -3   1  14        3.24        2.59      0.86 o 
  -2   1  14      702.02      696.13     22.38 o 
  -1   1  14        7.75        7.72      1.25 o 
   0   1  14       26.62       28.58      1.62 o 
   1   1  14       13.50       14.10      1.08 o 
   2   1  14       11.76       14.03      1.21 o 
   3   1  14      218.32      228.14      8.16 o 
   4   1  14       99.03      106.04      5.88 o 
   5   1  14      150.12      157.17      9.94 o 
  -5   2  14      186.42      230.70     11.63 o 
  -4   2  14      218.74      211.31      9.43 o 
  -3   2  14        0.03        1.05      0.48 o 
  -2   2  14      471.72      473.65     15.68 o 
  -1   2  14      166.13      160.32      5.85 o 
   0   2  14        7.27        8.24      2.14 o 
   1   2  14      157.95      158.34      3.69 o 
   2   2  14      635.87      647.80     30.69 o 
   3   2  14      145.87      146.00      6.51 o 
   4   2  14        7.57        6.31      1.93 o 
   5   2  14        0.74        1.19      1.21 o 
  -5   3  14       23.86       17.55      5.15 o 
  -4   3  14       13.63       11.59      2.38 o 
  -3   3  14       47.91       49.86      1.77 o 
  -2   3  14      114.65      124.73      4.62 o 
  -1   3  14       11.88       12.28      2.24 o 
   0   3  14       45.16       41.82      2.24 o 
   1   3  14       55.27       50.28      2.33 o 
   2   3  14      111.47      113.43      9.46 o 
   3   3  14        5.39        1.38      2.09 o 
   4   3  14      160.90      160.50      5.21 o 
  -4   4  14       14.27       10.33      3.99 o 
  -3   4  14       39.91       41.22      2.30 o 
  -2   4  14       45.71       43.78      2.44 o 
  -1   4  14      255.80      258.48      8.58 o 
   0   4  14        0.04        0.23      0.56 o 
   1   4  14      390.22      415.69     16.55 o 
   2   4  14       62.91       54.69      3.72 o 
   3   4  14       25.46       29.93      3.21 o 
   4   4  14       59.27       58.27      3.84 o 
   5   4  14        3.87        2.36      1.99 o 
  -4   5  14       94.71       84.54      4.56 o 
  -3   5  14        0.27        1.53      2.05 o 
  -2   5  14       49.69       54.01      3.80 o 
  -1   5  14        8.82        6.47      1.49 o 
   0   5  14      260.43      280.79     12.50 o 
   1   5  14        0.01       -0.30      1.25 o 
   2   5  14        1.36        2.23      0.63 o 
   3   5  14        0.49       -0.13      1.36 o 
   4   5  14       21.79       22.40      7.09 o 
   5   5  14       28.72       24.89      2.28 o 
  -4   6  14       10.30        8.43      2.03 o 
  -3   6  14        9.01        7.32      1.46 o 
  -2   6  14       15.49        8.89      2.04 o 
  -1   6  14       18.90       18.44      3.35 o 
   0   6  14        9.55        9.70      2.45 o 
   1   6  14      303.51      329.89     11.20 o 
   2   6  14      148.69      143.63      6.89 o 
   3   6  14      200.34      203.45     11.86 o 
   4   6  14       24.90       29.45      8.23 o 
   5   6  14       28.87       21.41     11.04 o 
  -3   7  14        2.62        3.32      1.12 o 
  -2   7  14       70.00       71.27      4.98 o 
  -1   7  14       17.89       14.95      4.15 o 
   0   7  14      808.79      866.93      7.63 o 
   1   7  14        8.93        9.00      2.05 o 
   2   7  14       84.54       80.45      4.94 o 
   3   7  14      369.01      387.24      7.08 o 
   4   7  14        8.46        8.50      4.05 o 
   5   7  14       46.26       43.96      7.19 o 
  -2   8  14        0.31        2.14      1.35 o 
  -1   8  14       18.39       14.50      3.62 o 
   0   8  14        2.48        2.00      0.95 o 
   1   8  14       11.88       10.71      3.69 o 
   2   8  14        7.55        3.56      1.95 o 
   3   8  14      108.42       87.74      5.39 o 
   4   8  14      171.82      157.64     13.73 o 
  -1   9  14        0.27       -1.23      2.05 o 
   0   9  14       35.36       25.32      8.82 o 
   1   9  14       65.40       51.93      3.35 o 
   2   9  14       30.66       24.74      9.00 o 
   3   9  14       17.24       16.42      7.85 o 
   1  10  14       28.87       29.67     11.50 o 
  -3  -8  15       95.65      112.39      7.45 o 
  -2  -8  15        8.31        6.96      3.09 o 
  -1  -8  15       19.11       20.61      5.34 o 
   0  -8  15        0.02        1.24      0.96 o 
   1  -8  15       83.54       82.80      4.72 o 
   2  -8  15      183.45      191.77     15.44 o 
  -3  -7  15       33.55       37.80      2.76 o 
  -2  -7  15       29.09       21.64      3.21 o 
  -1  -7  15       44.19       45.16      4.28 o 
   0  -7  15       11.39       16.62      3.56 o 
   1  -7  15       16.71       13.17      2.83 o 
   2  -7  15      103.93      113.69     10.85 o 
   3  -7  15      244.31      303.51     17.59 o 
  -4  -6  15      127.19      124.76      5.37 o 
  -3  -6  15        0.13        0.92      0.80 o 
  -2  -6  15        0.72        1.76      0.89 o 
  -1  -6  15       14.78       16.36      3.61 o 
   0  -6  15        2.14        3.47      1.40 o 
   1  -6  15       33.18       27.60      7.18 o 
   2  -6  15       56.58       54.52      3.30 o 
   3  -6  15        1.38        1.44      1.51 o 
  -4  -5  15        4.31        3.49      1.27 o 
  -3  -5  15        1.63        0.66      0.85 o 
  -2  -5  15       22.51       27.72      2.65 o 
  -1  -5  15      202.21      188.70     11.48 o 
   0  -5  15       95.68       89.80      5.04 o 
   1  -5  15      104.01      102.74      3.76 o 
   2  -5  15        0.07        1.05      1.63 o 
   3  -5  15       99.65      117.96      5.81 o 
   4  -5  15       10.69        8.88      3.69 o 
  -5  -4  15       97.52      105.18      5.62 o 
  -4  -4  15       46.62       44.83      2.17 o 
  -3  -4  15      119.25      119.48      4.22 o 
  -2  -4  15      109.11      111.69      3.60 o 
  -1  -4  15        0.01       -0.50      0.93 o 
   0  -4  15       21.94       25.05      4.13 o 
   1  -4  15      292.62      304.54     12.01 o 
   2  -4  15        3.68        3.21      1.54 o 
   3  -4  15       19.90       21.20      4.48 o 
   4  -4  15       26.30       27.72      3.21 o 
  -5  -3  15       70.98       72.34      7.25 o 
  -4  -3  15       24.23       22.50      4.53 o 
  -3  -3  15        7.05        8.40      1.56 o 
  -2  -3  15        4.95        2.29      1.01 o 
  -1  -3  15        3.07        3.98      1.13 o 
   0  -3  15      114.25      104.59      5.02 o 
   1  -3  15       11.00        8.59      1.74 o 
   2  -3  15       24.54       26.78      3.02 o 
   3  -3  15       12.14       11.37      2.10 o 
   4  -3  15      126.65      124.66      5.65 o 
   5  -3  15        0.74        0.13      1.41 o 
  -5  -2  15        2.14        0.80      1.73 o 
  -4  -2  15       85.93       99.43      4.04 o 
  -3  -2  15       99.97      113.18      6.50 o 
  -2  -2  15       56.13       61.29      2.24 o 
  -1  -2  15       24.82       23.04      2.04 o 
   0  -2  15       23.29       22.98      1.15 o 
   1  -2  15       65.60       68.29      4.73 o 
   2  -2  15      168.55      159.96     12.15 o 
   3  -2  15      132.24      125.11      5.50 o 
   4  -2  15        3.88        3.25      0.99 o 
   5  -2  15      106.89      117.18      8.43 o 
  -5  -1  15        1.01        1.02      1.43 o 
  -4  -1  15      235.88      264.39     15.51 o 
  -3  -1  15       16.73       15.05      2.69 o 
  -2  -1  15      305.78      313.09     10.97 o 
  -1  -1  15       12.49       15.77      2.33 o 
   0  -1  15       70.40       72.53      2.86 o 
   1  -1  15      205.69      201.44      7.92 o 
   2  -1  15        4.33        2.15      0.94 o 
   3  -1  15       76.76       68.95      1.74 o 
   4  -1  15       18.20       16.28      2.48 o 
   5  -1  15       42.02       47.01      2.70 o 
  -5   0  15       35.34       31.29      7.41 o 
  -4   0  15       38.70       43.38      2.57 o 
  -3   0  15       14.22       14.59      2.83 o 
  -2   0  15       64.65       58.90      2.44 o 
  -1   0  15       84.76       63.37      3.46 o 
   0   0  15       83.40       72.84      2.83 o 
   1   0  15      139.95      138.47      4.93 o 
   2   0  15      158.73      162.93      3.66 o 
   3   0  15        0.72        1.14      0.92 o 
   4   0  15       16.06       16.46      7.33 o 
   5   0  15      223.14      238.90     11.52 o 
  -5   1  15        1.50        1.99      1.44 o 
  -4   1  15        0.61        1.11      0.63 o 
  -3   1  15      151.42      147.30      4.45 o 
  -2   1  15       20.46       19.70      3.29 o 
  -1   1  15      414.46      423.77     14.67 o 
   0   1  15        0.32        0.72      0.66 o 
   1   1  15       47.07       41.63      1.75 o 
   2   1  15      141.49      136.56      6.17 o 
   3   1  15      124.46      128.43      7.36 o 
   4   1  15        8.62        8.01      3.05 o 
   5   1  15        3.24        3.11      1.65 o 
  -5   2  15       32.35       29.40      7.64 o 
  -4   2  15      241.76      256.25     11.05 o 
  -3   2  15       40.84       43.12      3.12 o 
  -2   2  15      443.05      447.21     12.83 o 
  -1   2  15      373.44      366.19     11.93 o 
   0   2  15      119.49      121.65      5.53 o 
   1   2  15      402.85      410.79      9.22 o 
   2   2  15       10.00        8.87      2.45 o 
   3   2  15       10.46       14.92      3.03 o 
   4   2  15        2.61       -0.81      2.15 o 
   5   2  15       38.88       24.23     11.13 o 
  -4   3  15        2.97        5.96      2.16 o 
  -3   3  15       19.95       18.81      3.64 o 
  -2   3  15       14.35       12.07      2.17 o 
  -1   3  15      290.92      294.96     10.27 o 
   0   3  15      605.24      638.63     20.56 o 
   1   3  15        2.10        1.85      1.03 o 
   2   3  15      129.10      144.47      8.68 o 
   3   3  15      299.98      306.22      9.80 o 
   4   3  15       46.15       44.09      2.20 o 
  -4   4  15        0.02        1.54      1.45 o 
  -3   4  15       82.65       81.60      3.72 o 
  -2   4  15      650.82      693.64     21.66 o 
  -1   4  15       88.33       95.69      3.45 o 
   0   4  15        3.50        2.11      0.40 o 
   1   4  15       23.15       21.98      4.40 o 
   2   4  15      271.05      295.08     10.51 o 
   3   4  15        8.10        6.19      1.68 o 
   4   4  15       49.55       52.61      3.41 o 
  -4   5  15       92.05       89.44      5.88 o 
  -3   5  15       11.21        8.70      2.64 o 
  -2   5  15        0.99        0.97      0.65 o 
  -1   5  15      173.50      173.46      5.35 o 
   0   5  15      279.78      309.08     11.03 o 
   1   5  15        1.12       -1.00      2.29 o 
   2   5  15       22.34       19.09      1.41 o 
   3   5  15        4.17        2.74      1.84 o 
   4   5  15       38.87       31.38      8.29 o 
  -3   6  15        3.50        3.22      1.13 o 
  -2   6  15        2.99        3.14      1.03 o 
  -1   6  15       47.88       51.09      3.29 o 
   0   6  15        1.22        1.77      0.89 o 
   1   6  15      101.16      110.24      4.57 o 
   2   6  15       13.23       16.17      2.55 o 
   3   6  15       34.00       31.45      6.84 o 
   4   6  15       46.44       52.03      6.75 o 
   5   6  15       20.62       15.40      7.52 o 
  -3   7  15       29.42       23.57      8.65 o 
  -2   7  15       90.84       90.61      6.16 o 
  -1   7  15      178.63      187.74     13.90 o 
   0   7  15       60.25       52.21     13.59 o 
   1   7  15       65.65       68.25      4.23 o 
   2   7  15       30.66       27.80      9.31 o 
   3   7  15        4.56        1.75      2.17 o 
   4   7  15        0.00       -1.66      2.16 o 
  -2   8  15       17.02       15.50      4.81 o 
  -1   8  15        2.18        2.68      1.03 o 
   0   8  15       36.13       29.64      8.49 o 
   1   8  15       21.73       19.46      7.43 o 
   2   8  15        1.76        2.60      1.60 o 
   3   8  15       13.57        8.66      3.27 o 
   4   8  15       12.94       10.62      4.45 o 
  -1   9  15        0.07       -1.68      1.89 o 
   0   9  15        6.23        3.42      2.66 o 
   1   9  15       27.22       21.07      7.83 o 
   2   9  15        1.38       -0.22      1.42 o 
  -2  -8  16       11.89       11.65      3.69 o 
  -1  -8  16      125.50      139.50      8.82 o 
   0  -8  16       31.77       33.16      5.50 o 
   1  -8  16        0.15        1.09      1.45 o 
  -3  -7  16       15.95       10.67      2.73 o 
  -2  -7  16       52.36       57.16      3.63 o 
  -1  -7  16      117.77      127.84      5.22 o 
   0  -7  16        7.18        8.64      2.44 o 
   1  -7  16        1.07        2.42      1.17 o 
   2  -7  16       44.01       56.02      6.36 o 
  -4  -6  16        0.03       -0.13      2.71 o 
  -3  -6  16        2.44        3.77      1.65 o 
  -2  -6  16        1.90        0.50      1.25 o 
  -1  -6  16        1.35        0.72      2.44 o 
   0  -6  16       26.09       18.89      6.16 o 
   1  -6  16      101.99       98.07      4.82 o 
   2  -6  16      100.94      113.61      4.52 o 
   3  -6  16      190.22      220.66     12.93 o 
  -4  -5  16       16.20        9.40      3.32 o 
  -3  -5  16      114.23      118.23      4.61 o 
  -2  -5  16      147.94      157.33      5.88 o 
  -1  -5  16        1.17        2.51      1.44 o 
   0  -5  16      174.25      177.40      6.31 o 
   1  -5  16      344.24      345.09     15.42 o 
   2  -5  16        0.23       -0.10      1.28 o 
   3  -5  16       72.14       74.01      3.22 o 
   4  -5  16        0.47       -1.51      1.69 o 
  -4  -4  16      235.33      250.53      7.11 o 
  -3  -4  16        4.19        2.70      0.97 o 
  -2  -4  16        7.67        6.20      1.01 o 
  -1  -4  16      122.95      112.50      3.66 o 
   0  -4  16        3.02        2.86      0.95 o 
   1  -4  16        0.36        0.91      1.69 o 
   2  -4  16        8.10        6.83      1.83 o 
   3  -4  16       28.75       30.02      4.85 o 
   4  -4  16       40.68       43.16      2.64 o 
  -4  -3  16       83.46       94.67      6.67 o 
  -3  -3  16       54.61       50.30      2.40 o 
  -2  -3  16       41.48       47.65      1.91 o 
  -1  -3  16      100.28      102.14      3.99 o 
   0  -3  16       21.42       18.94      5.22 o 
   1  -3  16        0.92        1.11      1.36 o 
   2  -3  16        8.91       10.11      2.61 o 
   3  -3  16        3.46        3.54      0.99 o 
   4  -3  16        3.23        1.76      1.27 o 
  -5  -2  16       66.95       83.73     10.31 o 
  -4  -2  16       84.75       80.59      3.61 o 
  -3  -2  16       35.75       28.39      2.35 o 
  -2  -2  16      219.78      215.43      5.98 o 
  -1  -2  16      212.96      186.60      6.97 o 
   0  -2  16       49.43       56.73      3.13 o 
   1  -2  16      104.90       91.65      4.53 o 
   2  -2  16       32.67       31.79      5.71 o 
   3  -2  16       15.95       14.28      2.92 o 
   4  -2  16        2.56        1.56      0.88 o 
   5  -2  16       26.80       13.31      8.63 o 
  -5  -1  16       67.51       82.96      5.88 o 
  -4  -1  16      261.99      294.15     10.22 o 
  -3  -1  16       19.47       19.11      3.02 o 
  -2  -1  16       36.88       33.68      2.31 o 
  -1  -1  16      179.63      162.73      5.93 o 
   0  -1  16       41.41       36.18      2.20 o 
   1  -1  16      199.76      210.51      7.45 o 
   2  -1  16      304.42      306.49     12.17 o 
   3  -1  16      374.65      429.72     11.00 o 
   4  -1  16        9.34        7.74      3.17 o 
   5  -1  16       18.27       10.88      7.30 o 
  -5   0  16        4.71        3.29      1.56 o 
  -4   0  16       40.49       34.79      4.60 o 
  -3   0  16       29.72       29.44      4.77 o 
  -2   0  16       25.77       21.93      4.26 o 
  -1   0  16       52.86       53.44      2.36 o 
   0   0  16       71.78       87.29      4.57 o 
   1   0  16       81.28       73.15      3.56 o 
   2   0  16       33.65       33.52      1.85 o 
   3   0  16        4.03        2.05      1.85 o 
   4   0  16        8.31        9.01      5.87 o 
   5   0  16       12.28        6.02      3.31 o 
  -5   1  16        1.86        2.44      1.12 o 
  -4   1  16        0.24        1.11      1.62 o 
  -3   1  16       11.48        8.27      1.55 o 
  -2   1  16       33.66       31.95      1.77 o 
  -1   1  16      107.38       92.09      2.72 o 
   0   1  16        9.74       11.98      2.03 o 
   1   1  16        3.82        2.83      0.66 o 
   2   1  16        9.44        9.30      2.00 o 
   3   1  16      133.92      132.82      7.13 o 
   4   1  16       59.59       54.26      6.82 o 
   5   1  16       53.25       62.59      5.41 o 
  -4   2  16        3.66        5.05      1.32 o 
  -3   2  16       44.54       41.37      2.56 o 
  -2   2  16       15.68       13.28      2.74 o 
  -1   2  16        2.00        0.19      1.24 o 
   0   2  16        6.73        7.35      1.37 o 
   1   2  16       80.48       74.06      2.57 o 
   2   2  16        9.12       11.59      2.48 o 
   3   2  16      234.89      236.75     17.64 o 
   4   2  16      136.60      160.57     10.37 o 
   5   2  16       55.17       68.75      5.89 o 
  -4   3  16       14.00       12.89      3.96 o 
  -3   3  16        0.24        0.82      0.62 o 
  -2   3  16       30.19       29.23      2.49 o 
  -1   3  16      355.94      348.34     10.08 o 
   0   3  16       12.93       12.22      2.41 o 
   1   3  16      110.05      116.70      6.75 o 
   2   3  16        1.25        1.02      0.65 o 
   3   3  16      221.35      218.52      6.03 o 
   4   3  16       54.74       54.61      4.12 o 
   5   3  16       55.01       55.29      4.90 o 
  -4   4  16       35.40       25.77      5.05 o 
  -3   4  16        1.30        0.43      1.57 o 
  -2   4  16      161.31      150.01      4.68 o 
  -1   4  16        0.13        0.59      0.65 o 
   0   4  16       52.17       47.31      2.59 o 
   1   4  16        0.00       -0.04      0.82 o 
   2   4  16       22.59       15.78      4.76 o 
   3   4  16       13.36       11.11      2.76 o 
   4   4  16      256.49      290.79     12.38 o 
  -3   5  16       28.53       28.57      4.08 o 
  -2   5  16      140.53      144.65      5.27 o 
  -1   5  16        9.29        5.85      1.85 o 
   0   5  16       82.43       84.92      6.59 o 
   1   5  16      343.11      345.90     11.46 o 
   2   5  16       87.81       89.05      2.72 o 
   3   5  16       17.82       20.25      2.41 o 
   4   5  16       15.68       13.22      4.37 o 
  -3   6  16       23.85       19.10      6.18 o 
  -2   6  16      185.69      191.97      6.47 o 
  -1   6  16      212.10      217.58      9.32 o 
   0   6  16       60.42       60.72      2.88 o 
   1   6  16        9.01        6.97      2.63 o 
   2   6  16       36.74       39.53      4.48 o 
   3   6  16        1.62       -0.13      1.65 o 
   4   6  16        0.25        1.58      1.90 o 
  -2   7  16        9.33        7.60      2.87 o 
  -1   7  16       12.39       11.42      4.42 o 
   0   7  16       21.60       19.86      5.52 o 
   1   7  16        5.20        4.32      2.08 o 
   2   7  16        1.02        1.65      1.34 o 
   3   7  16        6.08        3.43      2.50 o 
   4   7  16       22.20       20.88      9.62 o 
  -1   8  16       89.18       86.98      6.58 o 
   0   8  16       45.56       44.09      3.75 o 
   1   8  16       82.97       79.47      4.75 o 
   2   8  16        4.79        4.25      1.74 o 
   3   8  16       59.85       61.84      9.96 o 
   0   9  16        1.29        1.24      1.65 o 
   1   9  16       58.76       58.59      9.20 o 
  -2  -7  17        9.95       11.69      4.73 o 
  -1  -7  17       28.25       23.14      7.10 o 
   0  -7  17       49.56       36.15      2.71 o 
   1  -7  17      247.65      249.38     17.03 o 
  -3  -6  17       78.09       85.29      5.76 o 
  -2  -6  17      108.85      117.19     10.17 o 
  -1  -6  17      185.84      211.20      9.34 o 
   0  -6  17       42.71       37.36      3.85 o 
   1  -6  17        9.74        7.77      1.91 o 
   2  -6  17        0.15        2.40      1.13 o 
  -3  -5  17       24.65       15.78      4.26 o 
  -2  -5  17      107.77      102.67      5.02 o 
  -1  -5  17       38.77       51.11     10.43 o 
   0  -5  17        1.30        1.78      1.16 o 
   1  -5  17        7.77        9.08      2.34 o 
   2  -5  17        9.40        8.31      2.61 o 
   3  -5  17        9.41        6.61      1.74 o 
  -4  -4  17       17.06       10.33      3.55 o 
  -3  -4  17       11.47       12.01      4.28 o 
  -2  -4  17       28.16       22.10      1.96 o 
  -1  -4  17       20.58       21.98      4.28 o 
   0  -4  17       14.41       18.44      3.62 o 
   1  -4  17       25.26       21.82      5.87 o 
   2  -4  17      161.79      164.84      7.88 o 
   3  -4  17        3.79        3.45      1.15 o 
   4  -4  17        1.61        1.60      0.82 o 
  -4  -3  17       60.97       66.92      3.51 o 
  -3  -3  17       34.43       29.42      2.62 o 
  -2  -3  17       12.61        9.91      1.53 o 
  -1  -3  17       54.87       57.82      2.50 o 
   0  -3  17       29.63       22.90      5.56 o 
   1  -3  17       31.49       33.41      2.73 o 
   2  -3  17       35.14       31.75      2.77 o 
   3  -3  17        0.37        0.21      1.29 o 
   4  -3  17        3.01        3.18      1.33 o 
  -4  -2  17       15.38        9.18      2.52 o 
  -3  -2  17       88.46       79.95      2.62 o 
  -2  -2  17        0.86        1.17      1.06 o 
  -1  -2  17        0.02        0.92      0.83 o 
   0  -2  17       90.92       86.79      6.44 o 
   1  -2  17      288.47      282.98      9.59 o 
   2  -2  17        6.42        6.11      2.10 o 
   3  -2  17      274.03      301.00     12.71 o 
   4  -2  17       23.27       19.87      5.44 o 
  -4  -1  17        6.08        4.88      1.40 o 
  -3  -1  17       18.10       17.67      3.21 o 
  -2  -1  17        6.73        5.42      1.11 o 
  -1  -1  17       50.87       50.37      2.04 o 
   0  -1  17      947.77      950.09     27.30 o 
   1  -1  17      137.53      135.32      5.41 o 
   2  -1  17      201.61      191.68      7.99 o 
   3  -1  17      138.34      148.15      8.68 o 
   4  -1  17        1.31        1.55      1.62 o 
   5  -1  17       14.12       11.98      6.95 o 
  -4   0  17        9.90        7.17      1.62 o 
  -3   0  17        0.38        0.96      0.74 o 
  -2   0  17      160.43      149.57      3.81 o 
  -1   0  17       24.96       25.49      1.18 o 
   0   0  17       12.90       12.60      2.17 o 
   1   0  17       25.95       30.92      2.02 o 
   2   0  17      258.73      259.76     12.44 o 
   3   0  17      625.40      639.59     11.26 o 
   4   0  17      170.30      179.16     11.43 o 
   5   0  17       65.55       71.16      6.74 o 
  -4   1  17        4.62        4.09      1.88 o 
  -3   1  17        0.94        1.41      0.94 o 
  -2   1  17       18.07       16.94      2.61 o 
  -1   1  17       19.80       18.02      2.34 o 
   0   1  17      269.19      250.45      8.34 o 
   1   1  17      353.12      368.69     10.64 o 
   2   1  17       65.87       71.53      3.76 o 
   3   1  17      222.07      263.04     14.44 o 
   4   1  17       44.17       39.84      2.96 o 
   5   1  17        4.70        2.97      1.57 o 
  -4   2  17       89.16       92.58      7.03 o 
  -3   2  17       21.42       21.26      3.72 o 
  -2   2  17       37.54       35.27      2.83 o 
  -1   2  17      103.50      111.26      3.43 o 
   0   2  17       81.38       73.24      2.08 o 
   1   2  17      244.59      249.61      9.25 o 
   2   2  17        3.23        4.91      1.12 o 
   3   2  17        0.96       -1.52      2.89 o 
   4   2  17       23.88       19.04      9.04 o 
   5   2  17        1.67        0.26      2.25 o 
  -4   3  17      150.13      151.29      9.18 o 
  -3   3  17      120.01      123.89      7.16 o 
  -2   3  17       61.96       56.06      2.20 o 
  -1   3  17      395.74      402.50     10.91 o 
   0   3  17       34.51       35.67      1.83 o 
   1   3  17       13.06       11.66      2.46 o 
   2   3  17       13.46       11.81      2.30 o 
   3   3  17        0.26       -0.26      0.71 o 
   4   3  17       27.44       17.67      8.59 o 
   5   3  17       23.77       23.00      5.02 o 
  -3   4  17       75.00       81.24      3.51 o 
  -2   4  17       49.32       39.99      2.46 o 
  -1   4  17      100.68       98.58      3.19 o 
   0   4  17      224.40      218.59     14.98 o 
   1   4  17        0.01       -0.19      1.09 o 
   2   4  17      209.66      219.54      6.44 o 
   3   4  17       53.36       51.07      3.34 o 
   4   4  17        5.95        3.39      3.16 o 
  -3   5  17        0.71        1.83      1.55 o 
  -2   5  17        2.21        1.56      0.56 o 
  -1   5  17        5.07        3.29      1.40 o 
   0   5  17        7.24        6.20      2.12 o 
   1   5  17       65.17       67.38      4.60 o 
   2   5  17        2.37        2.82      1.22 o 
   3   5  17       24.90       22.81      1.76 o 
   4   5  17        8.18       12.14      3.54 o 
  -2   6  17       15.01       15.77      2.12 o 
  -1   6  17      116.06      123.12      5.56 o 
   0   6  17       34.63       32.68      1.87 o 
   1   6  17        7.62        5.54      1.69 o 
   2   6  17       16.55       18.08      4.15 o 
   3   6  17       35.07       31.86      5.30 o 
   4   6  17       14.53       10.99      4.65 o 
  -2   7  17        3.38        4.81      2.64 o 
  -1   7  17       12.75        8.63      2.62 o 
   0   7  17        1.65        2.75      1.60 o 
   1   7  17       12.96       11.71      5.61 o 
   2   7  17        0.51        0.69      1.43 o 
   3   7  17       42.20       48.86      5.52 o 
   0   8  17       22.69       17.41      7.74 o 
   1   8  17        3.45        2.43      2.06 o 
   2   8  17       27.22       18.25      9.12 o 
  -1  -7  18      314.95      336.85     19.72 o 
   0  -7  18       10.43        6.68      3.77 o 
  -2  -6  18      183.83      198.50      9.96 o 
  -1  -6  18        0.00       -0.08      1.81 o 
   0  -6  18        4.69        5.07      2.28 o 
   1  -6  18       16.89       13.29      4.24 o 
   2  -6  18      109.59      112.16     17.37 o 
  -3  -5  18        0.12        0.78      1.02 o 
  -2  -5  18        0.06        1.94      1.37 o 
  -1  -5  18        0.10        0.39      1.16 o 
   0  -5  18        1.54        3.23      1.06 o 
   1  -5  18        0.24        0.40      0.75 o 
   2  -5  18       28.04       28.40      4.60 o 
   3  -5  18      133.19      158.23      9.67 o 
  -3  -4  18       88.24       85.92      4.47 o 
  -2  -4  18        5.48        6.11      2.91 o 
  -1  -4  18        0.56        1.33      1.00 o 
   0  -4  18       78.38       87.99      9.48 o 
   1  -4  18        0.02        0.85      0.93 o 
   2  -4  18       37.89       34.97      5.49 o 
   3  -4  18        0.34       -0.85      1.12 o 
  -4  -3  18        0.03        0.13      1.82 o 
  -3  -3  18        5.94        4.92      1.74 o 
  -2  -3  18        3.60        4.04      1.35 o 
  -1  -3  18       13.49       14.49      3.66 o 
   0  -3  18      281.40      264.76     10.02 o 
   1  -3  18       30.47       31.87      2.64 o 
   2  -3  18       18.82       15.69      3.69 o 
   3  -3  18       65.82       64.85      3.52 o 
   4  -3  18       50.34       57.54      9.14 o 
  -4  -2  18       14.31       16.60      4.38 o 
  -3  -2  18       14.37       12.44      2.38 o 
  -2  -2  18      134.22      144.03      5.38 o 
  -1  -2  18        5.71        8.69      1.96 o 
   0  -2  18       97.15       98.87      4.59 o 
   1  -2  18       55.63       60.81      4.83 o 
   2  -2  18       13.31       10.92      2.76 o 
   3  -2  18        5.88        8.06      2.89 o 
   4  -2  18        0.60        0.08      1.29 o 
  -4  -1  18        4.19        2.07      0.77 o 
  -3  -1  18        0.86        1.00      0.81 o 
  -2  -1  18       22.92       28.21      2.47 o 
  -1  -1  18        0.24        0.37      0.77 o 
   0  -1  18       21.62       16.93      2.37 o 
   1  -1  18       40.54       41.41      5.23 o 
   2  -1  18        3.71        2.90      1.09 o 
   3  -1  18      106.56      113.22      8.00 o 
   4  -1  18       18.50       12.64      7.57 o 
  -4   0  18       66.58       72.68      5.42 o 
  -3   0  18       53.08       53.26      3.14 o 
  -2   0  18        9.57        9.95      1.89 o 
  -1   0  18        8.13        9.32      1.75 o 
   0   0  18       49.97       59.32      2.63 o 
   1   0  18       47.09       41.74      1.95 o 
   2   0  18      148.48      156.33      7.36 o 
   3   0  18      101.29       95.21      6.72 o 
   4   0  18       29.04       32.92      2.99 o 
  -4   1  18       57.05       62.12      8.05 o 
  -3   1  18      174.51      187.55      6.69 o 
  -2   1  18      109.22      110.87      4.52 o 
  -1   1  18      151.02      162.23      3.92 o 
   0   1  18        1.30        1.19      0.72 o 
   1   1  18      276.68      275.61     13.23 o 
   2   1  18      148.02      144.58     11.16 o 
   3   1  18        2.90        4.77      3.20 o 
   4   1  18       43.74       42.63      3.05 o 
  -4   2  18       98.28      100.69      8.67 o 
  -3   2  18        3.02        2.46      0.88 o 
  -2   2  18       18.61       16.81      3.76 o 
  -1   2  18      171.82      157.84      3.92 o 
   0   2  18       20.52       18.84      3.82 o 
   1   2  18       17.99       20.18      1.64 o 
   2   2  18       29.02       27.11      7.75 o 
   3   2  18       15.76       14.24      4.72 o 
   4   2  18        2.73        2.46      3.05 o 
  -3   3  18        1.87        2.26      0.86 o 
  -2   3  18       45.05       45.22      2.21 o 
  -1   3  18       13.01        9.81      2.25 o 
   0   3  18       81.69       88.80      3.00 o 
   1   3  18       17.25       18.99      4.34 o 
   2   3  18       73.70       69.10      3.32 o 
   3   3  18       60.49       58.34      5.44 o 
   4   3  18        0.00       -1.49      2.42 o 
  -3   4  18      114.92      113.46      6.20 o 
  -2   4  18        5.95        4.56      1.52 o 
  -1   4  18      283.80      285.20     12.08 o 
   0   4  18       58.48       56.19      4.21 o 
   1   4  18       30.88       29.41      1.75 o 
   2   4  18      110.63      108.04      5.24 o 
   3   4  18        1.20        0.62      1.06 o 
   4   4  18        7.76        6.95      4.46 o 
  -2   5  18        2.17        1.52      1.13 o 
  -1   5  18        4.33        2.10      1.08 o 
   0   5  18       23.91       20.76      4.82 o 
   1   5  18      196.39      205.17      8.84 o 
   2   5  18        2.49        1.59      1.24 o 
   3   5  18       76.79       75.52      8.59 o 
  -2   6  18      128.74      117.84      9.97 o 
  -1   6  18      258.72      279.38      9.51 o 
   0   6  18        2.70        2.60      1.04 o 
   1   6  18       22.95       17.32      5.87 o 
   2   6  18       33.56       31.95      4.23 o 
   3   6  18       39.46       25.00      9.06 o 
  -1   7  18       12.96       11.11      4.05 o 
   0   7  18       43.23       45.42      3.91 o 
   1   7  18       79.48       77.27      5.78 o 
   2   7  18       15.17       11.61      4.49 o 
   3   7  18        2.28        3.06      1.20 o 
  -1  -6  19       60.27       71.32      5.96 o 
   0  -6  19      236.09      256.73     15.22 o 
   1  -6  19        2.03        1.76      1.73 o 
  -2  -5  19       49.73       58.30     16.33 o 
  -1  -5  19        0.39        1.34      1.10 o 
   0  -5  19       53.95       53.68      2.84 o 
   1  -5  19       11.68        7.71      2.84 o 
   2  -5  19       16.03       10.48      3.22 o 
  -3  -4  19        1.08        1.79      1.17 o 
  -2  -4  19       13.32       14.99      5.07 o 
  -1  -4  19        0.74        0.88      0.91 o 
   0  -4  19        3.79        1.58      2.28 o 
   1  -4  19        0.06        1.67      1.24 o 
   2  -4  19        0.18        0.31      1.14 o 
   3  -4  19      123.85      139.30      8.48 o 
  -3  -3  19       36.32       38.35      6.20 o 
  -2  -3  19      248.59      282.28     19.54 o 
  -1  -3  19       65.84       66.86      4.43 o 
   0  -3  19        0.64       -0.16      1.61 o 
   1  -3  19      179.89      181.81     10.89 o 
   2  -3  19      149.49      148.93     11.08 o 
   3  -3  19        0.12       -2.41      2.41 o 
  -3  -2  19       12.26        8.89      2.66 o 
  -2  -2  19        0.42        0.86      0.93 o 
  -1  -2  19       35.01       35.66      4.09 o 
   0  -2  19       69.06       73.87      3.55 o 
   1  -2  19       13.02       17.87      3.61 o 
   2  -2  19        9.12        5.18      1.48 o 
   3  -2  19        2.98        3.27      1.48 o 
  -3  -1  19       12.46       10.81      2.82 o 
  -2  -1  19      106.41      108.83      4.69 o 
  -1  -1  19        3.99        4.69      1.30 o 
   0  -1  19       16.57       15.02      4.22 o 
   1  -1  19       21.47       17.25      4.00 o 
   2  -1  19       12.26        6.26      2.91 o 
   3  -1  19        0.00        2.14      1.41 o 
   4  -1  19        1.08        2.56      2.20 o 
  -3   0  19        0.83        2.45      0.88 o 
  -2   0  19        0.78        3.00      1.09 o 
  -1   0  19      219.22      208.54      6.66 o 
   0   0  19       22.78       20.97      1.99 o 
   1   0  19       64.42       56.55      4.49 o 
   2   0  19        4.21        5.48      1.96 o 
   3   0  19       13.56       11.78      4.16 o 
   4   0  19        2.77        2.97      1.19 o 
  -3   1  19      210.79      216.18      8.61 o 
  -2   1  19       18.41       15.28      3.47 o 
  -1   1  19       12.35       10.78      1.71 o 
   0   1  19       46.17       49.67      2.56 o 
   1   1  19        9.69        4.86      2.04 o 
   2   1  19        9.10       11.06      5.69 o 
   3   1  19      205.50      212.59     13.72 o 
   4   1  19       76.60       73.04      6.06 o 
  -3   2  19        1.45        1.79      0.67 o 
  -2   2  19       29.78       26.77      2.03 o 
  -1   2  19       18.52       12.79      2.56 o 
   0   2  19       17.59       22.39      4.02 o 
   1   2  19       52.37       56.22      3.45 o 
   2   2  19       13.09       13.04      4.75 o 
   3   2  19        4.09        3.65      2.13 o 
   4   2  19        0.50        0.99      1.44 o 
  -3   3  19       17.69       13.45      4.88 o 
  -2   3  19        3.86        2.50      1.22 o 
  -1   3  19       87.88       94.55      4.49 o 
   0   3  19        2.79        2.69      1.06 o 
   1   3  19       47.72       41.96      4.63 o 
   2   3  19       14.48       11.07      4.80 o 
   3   3  19        0.51        0.21      1.69 o 
   4   3  19       56.36       51.92      8.42 o 
  -2   4  19      109.67      107.71      5.41 o 
  -1   4  19        0.86        0.47      1.14 o 
   0   4  19       25.80       17.68      4.34 o 
   1   4  19       52.78       54.05      3.30 o 
   2   4  19        5.40        5.01      1.88 o 
   3   4  19       29.36       19.27     11.58 o 
   4   4  19      109.00      114.20      9.99 o 
  -2   5  19        0.18        1.70      0.89 o 
  -1   5  19       89.19       90.88      4.28 o 
   0   5  19       47.15       45.05      3.45 o 
   1   5  19        0.81        1.00      0.80 o 
   2   5  19       10.20        8.14      2.71 o 
   3   5  19        3.07        1.27      1.35 o 
  -1   6  19       74.91       72.92      4.73 o 
   0   6  19        1.77        1.04      0.92 o 
   1   6  19        2.22        1.96      1.16 o 
   2   6  19       10.71        7.81      2.98 o 
   3   6  19       20.86       11.96      4.95 o 
   1   7  19       70.49       69.01     10.65 o 
  -1  -5  20       40.45       50.30      7.47 o 
   0  -5  20        0.53        0.95      1.39 o 
   1  -5  20      111.23      103.00      6.59 o 
  -2  -4  20       39.79       30.28      9.14 o 
  -1  -4  20      177.40      188.92      9.57 o 
   0  -4  20        0.56        1.11      1.80 o 
   1  -4  20      144.39      151.03      7.69 o 
   2  -4  20        3.11        1.59      0.87 o 
  -2  -3  20        3.66        0.19      2.08 o 
  -1  -3  20      118.19      133.00      5.13 o 
   0  -3  20       22.09       20.94      6.11 o 
   1  -3  20        0.51        0.84      0.96 o 
   2  -3  20       43.77       38.51      8.01 o 
  -3  -2  20       25.09       23.18      6.07 o 
  -2  -2  20        2.14        3.08      1.35 o 
  -1  -2  20       20.78       16.73      3.40 o 
   0  -2  20        2.84        3.13      1.44 o 
   1  -2  20       59.45       64.62      3.63 o 
   2  -2  20       39.62       25.86     10.89 o 
   3  -2  20       36.07       29.28     12.30 o 
  -3  -1  20      166.14      178.92      9.01 o 
  -2  -1  20        4.91        3.24      1.30 o 
  -1  -1  20       11.58        6.47      2.36 o 
   0  -1  20      102.78      108.03      5.19 o 
   1  -1  20       21.62       17.52      6.87 o 
   2  -1  20       51.64       60.56      4.28 o 
   3  -1  20       11.48        4.74      2.84 o 
  -3   0  20      168.25      177.94      8.66 o 
  -2   0  20        2.99        1.01      0.72 o 
  -1   0  20        1.02        1.27      0.59 o 
   0   0  20        3.11        1.63      1.97 o 
   1   0  20      138.49      151.19     10.59 o 
   2   0  20       65.69       64.80      5.36 o 
   3   0  20       13.39       10.00      5.66 o 
  -3   1  20       39.82       43.37      4.47 o 
  -2   1  20        1.73        1.57      0.79 o 
  -1   1  20       62.26       63.85      3.94 o 
   0   1  20      130.98      126.19      7.04 o 
   1   1  20      376.17      358.33     21.76 o 
   2   1  20        0.29       -0.35      2.51 o 
   3   1  20      112.44      119.98      9.12 o 
  -3   2  20        0.39        1.55      0.82 o 
  -2   2  20       13.63       10.71      2.69 o 
  -1   2  20      102.34      108.81      5.21 o 
   0   2  20        0.46        1.30      1.15 o 
   1   2  20        0.26        2.11      1.92 o 
   2   2  20      197.36      231.29     14.63 o 
   3   2  20      222.42      242.02     16.90 o 
  -2   3  20        7.25        3.99      1.72 o 
  -1   3  20        5.91        3.65      1.43 o 
   0   3  20       15.23       15.16      2.53 o 
   1   3  20       46.88       40.59      2.05 o 
   2   3  20       84.84       85.10      6.52 o 
   3   3  20        5.55        9.24      4.01 o 
  -2   4  20        0.04        1.57      0.88 o 
  -1   4  20       30.59       23.45      5.98 o 
   0   4  20       27.84       30.35      2.21 o 
   1   4  20        4.00        3.09      1.61 o 
   2   4  20      136.38      158.60     11.36 o 
   3   4  20        8.89        4.57      3.49 o 
  -1   5  20       36.32       37.79      4.41 o 
   0   5  20      219.47      244.20     11.63 o 
   1   5  20        3.68        2.98      1.56 o 
   2   5  20        1.58        1.75      0.93 o 
   0   6  20       48.15       46.08      5.29 o 
   1   6  20       46.86       44.86      5.15 o 
  -1  -4  21      134.16      140.25      8.65 o 
   0  -4  21        0.00        1.92      1.14 o 
   1  -4  21       38.08       41.38      6.65 o 
  -2  -3  21       18.82       21.18      7.48 o 
  -1  -3  21        0.37        1.36      1.48 o 
   0  -3  21        2.61        2.02      0.96 o 
   1  -3  21       30.30       32.77      4.93 o 
   2  -3  21       58.69       47.95      7.80 o 
  -2  -2  21        1.67        1.23      1.13 o 
  -1  -2  21        5.82        4.72      2.12 o 
   0  -2  21        2.73        1.51      1.47 o 
   1  -2  21        4.12        6.12      1.71 o 
   2  -2  21       16.08       14.41      5.94 o 
  -2  -1  21       67.75       81.80      5.72 o 
  -1  -1  21        0.16        0.53      1.11 o 
   0  -1  21        0.18        2.26      1.11 o 
   1  -1  21       93.54       75.36      5.13 o 
   2  -1  21        7.72        5.29      3.20 o 
  -2   0  21        0.00        0.60      0.72 o 
  -1   0  21       64.75       54.17      5.01 o 
   0   0  21        9.22        4.02      1.52 o 
   1   0  21      103.13       90.53      5.90 o 
   2   0  21      182.54      221.54     15.45 o 
   3   0  21       41.17       41.75      7.01 o 
  -2   1  21       61.76       73.46      4.82 o 
  -1   1  21       10.53       11.43      3.00 o 
   0   1  21        0.96        2.12      1.13 o 
   1   1  21       26.39       30.87     10.22 o 
   2   1  21       52.21       39.48     14.06 o 
   3   1  21        0.35        2.21      3.54 o 
  -2   2  21       50.90       57.51      7.29 o 
  -1   2  21        1.87        1.86      0.97 o 
   0   2  21        0.14       -0.26      1.19 o 
   1   2  21       39.56       28.61     11.37 o 
   2   2  21       48.41       47.60     15.79 o 
   3   2  21      218.82      213.25     18.28 o 
  -1   3  21       17.36       18.92      4.73 o 
   0   3  21       52.81       57.57      3.47 o 
   1   3  21      106.57      134.38      9.89 o 
   2   3  21       82.92       84.51      6.89 o 
  -1   4  21       80.09       78.24      5.71 o 
   0   4  21      116.80      129.63      6.58 o 
   1   4  21       25.53       27.94      4.47 o 
   2   4  21        7.95        4.68      3.73 o 
   0   5  21       63.87       73.47      6.04 o 
   1   5  21        1.83        1.46      0.83 o 
  -1  -2  22        2.55        2.34      1.46 o 
   0  -2  22        6.75        7.14      3.68 o 
   1  -2  22       42.97       48.36      8.06 o 
  -1  -1  22      117.49      125.18     11.29 o 
   0  -1  22        1.31       -0.22      1.14 o 
   1  -1  22       12.42        9.20      5.55 o 
  -1   0  22       36.96       36.95     13.45 o 
   0   0  22       22.87       13.29      4.05 o 
   1   0  22       57.86       49.88      4.91 o 
   2   0  22        2.95        3.08      1.52 o 
  -1   1  22       25.11       26.84     10.66 o 
   0   1  22        2.61       27.40      3.21 o 
   2   1  22       10.50       13.88      6.80 o 
  -1   2  22       85.68       91.36      5.76 o 
   0   2  22       79.77       78.29      7.60 o 
   1   2  22        3.40        3.41      2.62 o 
   2   2  22        0.83        1.88      2.32 o 
   0   3  22       32.12       30.57     10.57 o 
   1   3  22        7.74        3.36      1.66 o 
                                                 
